# Supplementary material for: Diacetato­(N,N-diethyl­ethylenediamine)­zinc(II)
Source: Acta Crystallogr Sect E Struct Rep Online. 2010 Jul 17;66(Pt 8):m940. doi: 10.1107/S1600536810027418 (PMC3007483; doi:10.1107/S1600536810027418)
Supplement: Supplementary file 1 [file e-66-0m940-sup1.cif]

##############################################################################
###                                                                        ###
###        Electronic paper (Acta Crystallographica Section E)             ###
###                                                                        ###
##############################################################################
#                                                                            #
# This CIF contains the data in a paper accepted for publication in Acta     #
# Crystallographica Section E. It conforms to the requirements of Notes      #
# for Authors for Section E, and has been peer reviewed under the auspices   #
# of the IUCr Commission on Journals.                                        #
#                                                                            #
# Full details of the Crystallographic Information File format               #
# are given in the paper "The Crystallographic Information File (CIF):       #
# a New Standard Archive File for Crystallography" by S. R. Hall, F. H.      #
# Allen and I. D. Brown [Acta Cryst. (1991), A47, 655-685].                  #
#                                                                            #
# The current version of the core CIF dictionary is obtainable from          #
# ftp://ftp.iucr.org/pub/cif_core.dic. The current version number is 2.4.    #
#                                                                            #
# Software is freely available for graphical display of the structure(s) in  #
# this CIF.  For information consult the CIF home page http://www.iucr.org/  #
# cif/home.html                                                              #
#                                                                            #
# This file may be used for bona fide research purposes within the           #
# scientific community so long as proper attribution is given to the journal # 
# article from which it was obtained.                                        #
#                                                                            #
##############################################################################
                                             
data_global
_audit_creation_method     'WinGX routine CIF_UPDATE'
_audit_conform_dict_name     cif_core.dic
_audit_conform_dict_version     2.3
_journal_date_recd_electronic     2010-07-08
_journal_date_accepted     2010-07-11
_journal_name_full     'Acta Crystallographica, Section E'
_journal_year     2010
_journal_volume     66
_journal_issue      8
_journal_page_first     m940
_journal_page_last     m940
_journal_paper_category     QM
_journal_coeditor_code     JH2180
_publ_contact_author_name     'Prof. Sung Kwon Kang'
_publ_contact_author_address
;
Department of Chemistry
Chungnam National University
Daejeon 305-764
Korea
;
_publ_contact_author_email     skkang@cnu.ac.kr
_publ_contact_author_fax     '82(42)8218896'
_publ_contact_author_phone     '82(42)8216552'
_publ_section_title
;
Diacetato(<i>N</i>,<i>N</i>-diethylethylenediamine)zinc(II)
;
loop_
    _publ_author_name
    _publ_author_address
    'Kim, Young-Inn'
;
Department of Chemistry Education,
Interdisciplinary Program of Advanced Information and Display Materials,
and Center for Plastic Information System
Pusan National University
Busan 609-735
Republic of Korea
;
    'Yun, Sun-Young'
;
Department of Chemistry Education,
Interdisciplinary Program of Advanced Information and Display Materials,
and Center for Plastic Information System
Pusan National University
Busan 609-735
Republic of Korea
;
    'Lee, Taewoo'
; Department of Chemistry
  Chungnam National University
  Daejeon 305-764
  Republic of Korea
;
    'Kang, Sung Kwon'
; Department of Chemistry
  Chungnam National University
  Daejeon 305-764
  Republic of Korea
;
data_I
_audit_creation_method     'WinGX routine CIF_UPDATE'
_chemical_name_systematic
;
Diacetato(<i>N</i>,<i>N</i>-diethylethylenediamine)zinc(II)
;
_chemical_formula_moiety     'C10 H22 N2 O4 Zn'
_chemical_formula_sum     'C10 H22 N2 O4 Zn'
_chemical_formula_iupac     '[Zn (C2 H3 O2)2 (C6 H16 N2)]'
_chemical_formula_weight     299.67
_symmetry_cell_setting     monoclinic
_symmetry_space_group_name_H-M     'P 21/n'
_symmetry_space_group_name_Hall     '-P 2yn'
loop_
    _symmetry_equiv_pos_as_xyz
    'x, y, z'
    '-x+1/2, y+1/2, -z+1/2'
    '-x, -y, -z'
    'x-1/2, -y-1/2, z-1/2'
_cell_length_a     7.54950(10)
_cell_length_b     13.3244(2)
_cell_length_c     27.5543(4)
_cell_angle_alpha     90
_cell_angle_beta     94.6170(10)
_cell_angle_gamma     90
_cell_volume     2762.76(7)
_cell_formula_units_Z     8
_cell_measurement_reflns_used     8610
_cell_measurement_theta_min     2.75
_cell_measurement_theta_max     27.96
_cell_measurement_temperature     173(2)
_exptl_crystal_description     block
_exptl_crystal_colour     colourless
_exptl_crystal_size_max     0.18
_exptl_crystal_size_mid     0.1
_exptl_crystal_size_min     0.1
_exptl_crystal_density_diffrn     1.441
_exptl_crystal_density_method     'not measured'
_exptl_crystal_F_000     1264
_exptl_absorpt_coefficient_mu     1.783
_exptl_absorpt_correction_type     multi-scan
_exptl_absorpt_process_details     '(SADABS; Bruker, 2002)'
_exptl_absorpt_correction_T_min     0.722
_exptl_absorpt_correction_T_max     0.834
_diffrn_ambient_temperature     173(2)
_diffrn_radiation_type     MoK\a
_diffrn_radiation_wavelength     0.71073
_diffrn_measurement_device_type     'Bruker SMART CCD area-detector'
_diffrn_measurement_method     '\f and \w scans'
_diffrn_reflns_number     27467
_diffrn_reflns_av_R_equivalents     0.0327
_diffrn_reflns_theta_min     1.48
_diffrn_reflns_theta_max     28.3
_diffrn_reflns_theta_full     28.3
_diffrn_measured_fraction_theta_max     0.998
_diffrn_measured_fraction_theta_full     0.998
_diffrn_reflns_limit_h_min     -10
_diffrn_reflns_limit_h_max     10
_diffrn_reflns_limit_k_min     -17
_diffrn_reflns_limit_k_max     17
_diffrn_reflns_limit_l_min     -35
_diffrn_reflns_limit_l_max     36
_reflns_number_total     6837
_reflns_number_gt     5523
_reflns_threshold_expression     I>2\s(I)
_refine_ls_structure_factor_coef     Fsqd
_refine_ls_matrix_type     full
_refine_ls_R_factor_gt     0.0466
_refine_ls_wR_factor_ref     0.1256
_refine_ls_goodness_of_fit_ref     1.043
_refine_ls_restrained_S_all     1.043
_refine_ls_number_reflns     6837
_refine_ls_number_parameters     309
_refine_ls_number_restraints     0
_refine_ls_hydrogen_treatment     constr
_refine_ls_weighting_scheme     calc
_refine_ls_weighting_details
         'calc w=1/[\s^2^(Fo^2^)+(0.0590P)^2^+4.8891P] where P=(Fo^2^+2Fc^2^)/3'
_refine_ls_shift/su_max     0.001
_refine_diff_density_max     1.744
_refine_diff_density_min     -0.954
_refine_ls_extinction_method     none
loop_
    _atom_type_symbol
    _atom_type_description
    _atom_type_scat_dispersion_real
    _atom_type_scat_dispersion_imag
    _atom_type_scat_source
    C C 0.0033 0.0016 'International Tables Vol C Tables 4.2.6.8 and 6.1.1.4'
    H H 0 0 'International Tables Vol C Tables 4.2.6.8 and 6.1.1.4'
    N N 0.0061 0.0033 'International Tables Vol C Tables 4.2.6.8 and 6.1.1.4'
    O O 0.0106 0.006 'International Tables Vol C Tables 4.2.6.8 and 6.1.1.4'
    Zn Zn 0.2839 1.4301 'International Tables Vol C Tables 4.2.6.8 and 6.1.1.4'
_computing_data_collection     'SMART (Bruker, 2002)'
_computing_cell_refinement     'SAINT (Bruker, 2002)'
_computing_data_reduction     'SAINT (Bruker, 2002)'
_computing_structure_solution     'SHELXS97 (Sheldrick, 2008)'
_computing_structure_refinement     'SHELXL97 (Sheldrick, 2008)'
_computing_molecular_graphics     'ORTEP-3 for Windows (Farrugia, 1997)'
_computing_publication_material     'WinGX (Farrugia, 1999)'
loop_
    _atom_site_type_symbol
    _atom_site_label
    _atom_site_fract_x
    _atom_site_fract_y
    _atom_site_fract_z
    _atom_site_U_iso_or_equiv
    _atom_site_adp_type
    _atom_site_calc_flag
    _atom_site_refinement_flags
    _atom_site_occupancy
    _atom_site_disorder_assembly
    _atom_site_disorder_group
    Zn Zn1 0.16918(4) 0.56462(3) 0.137611(12) 0.02318(10) Uani d . 1 . .
    N N1 -0.0915(4) 0.5126(2) 0.11436(10) 0.0288(6) Uani d . 1 . .
    C C2 -0.2078(5) 0.5939(4) 0.13401(16) 0.0501(11) Uani d . 1 . .
    H H2A -0.2184 0.6491 0.111 0.06 Uiso calc R 1 . .
    H H2B -0.3259 0.567 0.137 0.06 Uiso calc R 1 . .
    C C3 -0.1366(5) 0.6315(3) 0.18130(15) 0.0401(9) Uani d . 1 . .
    H H3A -0.1437 0.5792 0.2056 0.048 Uiso calc R 1 . .
    H H3B -0.2078 0.6878 0.1907 0.048 Uiso calc R 1 . .
    N N4 0.0500(3) 0.6638(2) 0.18003(9) 0.0263(6) Uani d . 1 . .
    H H4A 0.1047 0.6642 0.2103 0.032 Uiso calc R 1 . .
    H H4B 0.055 0.7261 0.1675 0.032 Uiso calc R 1 . .
    C C5 -0.1389(5) 0.4146(3) 0.13401(18) 0.0493(10) Uani d . 1 . .
    H H5A -0.1216 0.4165 0.1693 0.059 Uiso calc R 1 . .
    H H5B -0.2636 0.4013 0.1251 0.059 Uiso calc R 1 . .
    C C6 -0.0318(7) 0.3335(4) 0.1158(2) 0.0727(16) Uani d . 1 . .
    H H6A -0.067 0.2707 0.1292 0.109 Uiso calc R 1 . .
    H H6B 0.0916 0.3455 0.1253 0.109 Uiso calc R 1 . .
    H H6C -0.0495 0.3309 0.0809 0.109 Uiso calc R 1 . .
    C C7 -0.1186(6) 0.5195(4) 0.06090(15) 0.0519(11) Uani d . 1 . .
    H H7A -0.032 0.4767 0.047 0.062 Uiso calc R 1 . .
    H H7B -0.0946 0.588 0.0514 0.062 Uiso calc R 1 . .
    C C8 -0.3044(6) 0.4902(5) 0.03852(18) 0.0662(15) Uani d . 1 . .
    H H8A -0.3085 0.4966 0.0037 0.099 Uiso calc R 1 . .
    H H8B -0.3915 0.5338 0.0509 0.099 Uiso calc R 1 . .
    H H8C -0.3293 0.4221 0.0469 0.099 Uiso calc R 1 . .
    O O9 0.2504(3) 0.62175(18) 0.07728(8) 0.0315(5) Uani d . 1 . .
    C C10 0.3632(4) 0.6901(3) 0.08970(13) 0.0295(7) Uani d . 1 . .
    O O11 0.4063(3) 0.71228(19) 0.13251(10) 0.0374(6) Uani d . 1 . .
    C C12 0.4416(5) 0.7456(3) 0.04874(16) 0.0451(10) Uani d . 1 . .
    H H12A 0.3834 0.8093 0.044 0.068 Uiso calc R 1 . .
    H H12B 0.4249 0.7068 0.0194 0.068 Uiso calc R 1 . .
    H H12C 0.5663 0.756 0.0568 0.068 Uiso calc R 1 . .
    O O13 0.3570(3) 0.47619(19) 0.16413(9) 0.0331(5) Uani d . 1 . .
    C C14 0.3221(4) 0.4350(2) 0.20440(12) 0.0281(7) Uani d . 1 . .
    O O15 0.1721(3) 0.4354(2) 0.21913(9) 0.0367(6) Uani d . 1 . .
    C C16 0.4745(5) 0.3854(3) 0.23375(14) 0.0402(9) Uani d . 1 . .
    H H16A 0.4735 0.4049 0.2673 0.06 Uiso calc R 1 . .
    H H16B 0.5845 0.4059 0.2216 0.06 Uiso calc R 1 . .
    H H16C 0.4627 0.3138 0.2311 0.06 Uiso calc R 1 . .
    Zn Zn2 0.26193(4) 0.00571(3) 0.136874(12) 0.02231(10) Uani d . 1 . .
    N N17 0.5069(4) 0.0707(2) 0.12031(10) 0.0323(6) Uani d . 1 . .
    C C18 0.6250(5) 0.0412(3) 0.16251(16) 0.0449(8) Uani d . 1 . .
    H H18A 0.6034 0.0843 0.1898 0.054 Uiso calc R 1 . .
    H H18B 0.7473 0.0508 0.1551 0.054 Uiso calc R 1 . .
    C C19 0.5986(5) -0.0656(4) 0.17656(18) 0.0527(11) Uani d . 1 . .
    H H19A 0.6471 -0.109 0.1527 0.063 Uiso calc R 1 . .
    H H19B 0.6637 -0.0782 0.2078 0.063 Uiso calc R 1 . .
    N N20 0.4078(3) -0.0914(2) 0.18006(10) 0.0281(6) Uani d . 1 . .
    H H20A 0.3795 -0.0858 0.2111 0.034 Uiso calc R 1 . .
    H H20B 0.3865 -0.1549 0.1701 0.034 Uiso calc R 1 . .
    C C21 0.4946(6) 0.1876(4) 0.12071(18) 0.0593(13) Uani d . 1 . .
    H H21A 0.4538 0.2092 0.1515 0.071 Uiso calc R 1 . .
    H H21B 0.6122 0.2154 0.1182 0.071 Uiso calc R 1 . .
    C C22 0.3713(8) 0.2277(4) 0.0800(2) 0.0807(19) Uani d . 1 . .
    H H22A 0.3689 0.2997 0.0817 0.121 Uiso calc R 1 . .
    H H22B 0.2538 0.2019 0.0829 0.121 Uiso calc R 1 . .
    H H22C 0.4119 0.2073 0.0494 0.121 Uiso calc R 1 . .
    C C23 0.5562(5) 0.0365(3) 0.07219(14) 0.0371(8) Uani d . 1 . .
    H H23A 0.461 0.0547 0.0481 0.045 Uiso calc R 1 . .
    H H23B 0.5635 -0.0362 0.0727 0.045 Uiso calc R 1 . .
    C C24 0.7298(5) 0.0772(3) 0.05540(15) 0.0408(9) Uani d . 1 . .
    H H24A 0.7485 0.0503 0.0239 0.061 Uiso calc R 1 . .
    H H24B 0.8266 0.058 0.0782 0.061 Uiso calc R 1 . .
    H H24C 0.7238 0.1491 0.0535 0.061 Uiso calc R 1 . .
    O O25 0.0876(3) 0.08852(18) 0.16648(8) 0.0311(5) Uani d . 1 . .
    C C26 0.1454(4) 0.1347(2) 0.20555(11) 0.0263(6) Uani d . 1 . .
    O O27 0.3035(3) 0.1405(2) 0.21990(8) 0.0350(6) Uani d . 1 . .
    C C28 0.0083(5) 0.1842(3) 0.23464(15) 0.0424(9) Uani d . 1 . .
    H H28A 0.0292 0.1656 0.2683 0.064 Uiso calc R 1 . .
    H H28B -0.1083 0.1627 0.2225 0.064 Uiso calc R 1 . .
    H H28C 0.017 0.2558 0.2316 0.064 Uiso calc R 1 . .
    O O29 0.1591(3) -0.04624(18) 0.07437(8) 0.0291(5) Uani d . 1 . .
    C C30 0.0457(4) -0.1155(3) 0.08104(12) 0.0265(6) Uani d . 1 . .
    O O31 0.0095(3) -0.1432(2) 0.12188(9) 0.0390(6) Uani d . 1 . .
    C C32 -0.0414(5) -0.1633(3) 0.03550(14) 0.0404(9) Uani d . 1 . .
    H H32A 0.0242 -0.2221 0.0277 0.061 Uiso calc R 1 . .
    H H32B -0.0426 -0.1164 0.009 0.061 Uiso calc R 1 . .
    H H32C -0.1611 -0.1819 0.0409 0.061 Uiso calc R 1 . .
loop_
    _atom_site_aniso_label
    _atom_site_aniso_U_11
    _atom_site_aniso_U_22
    _atom_site_aniso_U_33
    _atom_site_aniso_U_12
    _atom_site_aniso_U_13
    _atom_site_aniso_U_23
    Zn1 0.02171(17) 0.0258(2) 0.02222(18) -0.00040(14) 0.00278(12) 0.00037(14)
    N1 0.0260(13) 0.0326(16) 0.0278(13) -0.0040(11) 0.0014(10) -0.0028(12)
    C2 0.0320(18) 0.061(3) 0.057(3) 0.0071(19) 0.0044(17) -0.010(2)
    C3 0.0305(17) 0.042(2) 0.050(2) 0.0040(16) 0.0134(15) -0.0109(18)
    N4 0.0319(13) 0.0245(14) 0.0229(12) 0.0010(11) 0.0041(10) 0.0007(11)
    C5 0.038(2) 0.042(2) 0.066(3) -0.0063(18) -0.0084(19) 0.008(2)
    C6 0.052(3) 0.066(4) 0.098(4) -0.007(2) -0.007(3) -0.018(3)
    C7 0.041(2) 0.073(3) 0.039(2) -0.015(2) -0.0125(17) 0.010(2)
    C8 0.047(2) 0.093(4) 0.054(3) -0.011(3) -0.023(2) -0.003(3)
    O9 0.0339(12) 0.0335(13) 0.0282(11) -0.0064(10) 0.0091(9) 0.0018(10)
    C10 0.0259(15) 0.0251(17) 0.0385(18) 0.0060(13) 0.0090(13) 0.0050(14)
    O11 0.0331(12) 0.0341(14) 0.0445(15) 0.0012(11) -0.0006(10) -0.0050(11)
    C12 0.045(2) 0.038(2) 0.056(2) -0.0040(17) 0.0204(18) 0.0119(19)
    O13 0.0303(11) 0.0348(14) 0.0346(13) 0.0048(10) 0.0050(10) 0.0088(11)
    C14 0.0330(16) 0.0201(16) 0.0303(16) -0.0008(13) -0.0024(13) 0.0002(13)
    O15 0.0337(12) 0.0468(16) 0.0300(12) 0.0006(11) 0.0049(10) 0.0037(11)
    C16 0.0408(19) 0.038(2) 0.041(2) 0.0070(16) -0.0059(15) 0.0058(17)
    Zn2 0.02020(17) 0.0247(2) 0.02207(18) -0.00164(13) 0.00178(12) -0.00151(14)
    N17 0.0293(13) 0.0405(17) 0.0274(14) -0.0142(13) 0.0038(11) -0.0009(12)
    C18 0.0407(19) 0.04 0.054(2) -0.0093(17) 0.0030(18) -0.0051(19)
    C19 0.0283(18) 0.060(3) 0.067(3) 0.0067(18) -0.0128(18) 0.011(2)
    N20 0.0304(13) 0.0291(15) 0.0246(13) 0.0020(11) 0.0014(10) 0.0001(11)
    C21 0.04 0.076(3) 0.066(3) -0.033(2) 0.0304(19) -0.026(3)
    C22 0.079(4) 0.054(3) 0.116(5) 0.017(3) 0.053(4) 0.020(3)
    C23 0.0349(17) 0.038(2) 0.0410(19) -0.0088(15) 0.0162(15) -0.0122(16)
    C24 0.0322(17) 0.046(2) 0.046(2) 0.0000(16) 0.0165(15) -0.0023(18)
    O25 0.0262(11) 0.0336(13) 0.0335(12) 0.0022(10) 0.0019(9) -0.0097(10)
    C26 0.0290(15) 0.0232(16) 0.0271(15) -0.0001(13) 0.0048(12) 0.0016(12)
    O27 0.0296(12) 0.0475(16) 0.0278(11) -0.0012(11) 0.0015(9) -0.0052(11)
    C28 0.0360(18) 0.049(2) 0.043(2) 0.0029(17) 0.0077(16) -0.0154(18)
    O29 0.0261(11) 0.0342(13) 0.0267(11) -0.0065(10) 0.0008(9) -0.0048(10)
    C30 0.0211(13) 0.0266(17) 0.0319(16) 0.0024(12) 0.0030(12) -0.0031(13)
    O31 0.0446(14) 0.0352(14) 0.0381(14) 0.0001(12) 0.0085(11) 0.0066(11)
    C32 0.0325(17) 0.043(2) 0.045(2) -0.0111(16) 0.0002(15) -0.0105(17)
_geom_special_details
;
All e.s.d.'s (except the e.s.d. in the dihedral angle between two l.s. planes)
are estimated using the full covariance matrix. The cell e.s.d.'s are taken
into account individually in the estimation of e.s.d.'s in distances, angles
and torsion angles; correlations between e.s.d.'s in cell parameters are only
used when they are defined by crystal symmetry. An approximate (isotropic)
treatment of cell e.s.d.'s is used for estimating e.s.d.'s involving l.s.
planes.
;
loop_
    _geom_bond_atom_site_label_1
    _geom_bond_atom_site_label_2
    _geom_bond_site_symmetry_2
    _geom_bond_distance
    _geom_bond_publ_flag
    Zn1 O13 . 1.941(2) ?
    Zn1 O9 . 1.971(2) ?
    Zn1 N4 . 2.023(3) ?
    Zn1 N1 . 2.136(3) ?
    N1 C5 . 1.468(5) ?
    N1 C7 . 1.474(5) ?
    N1 C2 . 1.522(5) ?
    C2 C3 . 1.458(6) ?
    C2 H2A . 0.97 ?
    C2 H2B . 0.97 ?
    C3 N4 . 1.476(4) ?
    C3 H3A . 0.97 ?
    C3 H3B . 0.97 ?
    N4 H4A . 0.9 ?
    N4 H4B . 0.9 ?
    C5 C6 . 1.464(7) ?
    C5 H5A . 0.97 ?
    C5 H5B . 0.97 ?
    C6 H6A . 0.96 ?
    C6 H6B . 0.96 ?
    C6 H6C . 0.96 ?
    C7 C8 . 1.536(5) ?
    C7 H7A . 0.97 ?
    C7 H7B . 0.97 ?
    C8 H8A . 0.96 ?
    C8 H8B . 0.96 ?
    C8 H8C . 0.96 ?
    O9 C10 . 1.275(4) ?
    C10 O11 . 1.234(4) ?
    C10 C12 . 1.509(5) ?
    C12 H12A . 0.96 ?
    C12 H12B . 0.96 ?
    C12 H12C . 0.96 ?
    O13 C14 . 1.284(4) ?
    C14 O15 . 1.233(4) ?
    C14 C16 . 1.505(5) ?
    C16 H16A . 0.96 ?
    C16 H16B . 0.96 ?
    C16 H16C . 0.96 ?
    Zn2 O25 . 1.946(2) ?
    Zn2 O29 . 1.958(2) ?
    Zn2 N20 . 2.023(3) ?
    Zn2 N17 . 2.124(3) ?
    N17 C18 . 1.461(5) ?
    N17 C23 . 1.478(4) ?
    N17 C21 . 1.560(6) ?
    C18 C19 . 1.493(6) ?
    C18 H18A . 0.97 ?
    C18 H18B . 0.97 ?
    C19 N20 . 1.491(5) ?
    C19 H19A . 0.97 ?
    C19 H19B . 0.97 ?
    N20 H20A . 0.9 ?
    N20 H20B . 0.9 ?
    C21 C22 . 1.497(8) ?
    C21 H21A . 0.97 ?
    C21 H21B . 0.97 ?
    C22 H22A . 0.96 ?
    C22 H22B . 0.96 ?
    C22 H22C . 0.96 ?
    C23 C24 . 1.524(5) ?
    C23 H23A . 0.97 ?
    C23 H23B . 0.97 ?
    C24 H24A . 0.96 ?
    C24 H24B . 0.96 ?
    C24 H24C . 0.96 ?
    O25 C26 . 1.285(4) ?
    C26 O27 . 1.229(4) ?
    C26 C28 . 1.510(5) ?
    C28 H28A . 0.96 ?
    C28 H28B . 0.96 ?
    C28 H28C . 0.96 ?
    O29 C30 . 1.282(4) ?
    C30 O31 . 1.236(4) ?
    C30 C32 . 1.510(5) ?
    C32 H32A . 0.96 ?
    C32 H32B . 0.96 ?
    C32 H32C . 0.96 ?
loop_
    _geom_angle_atom_site_label_1
    _geom_angle_atom_site_label_2
    _geom_angle_atom_site_label_3
    _geom_angle_site_symmetry_1
    _geom_angle_site_symmetry_3
    _geom_angle
    _geom_angle_publ_flag
    O13 Zn1 O9 . . 106.53(10) ?
    O13 Zn1 N4 . . 121.65(11) ?
    O9 Zn1 N4 . . 114.72(11) ?
    O13 Zn1 N1 . . 122.93(11) ?
    O9 Zn1 N1 . . 102.37(10) ?
    N4 Zn1 N1 . . 86.76(11) ?
    C5 N1 C7 . . 114.0(3) ?
    C5 N1 C2 . . 109.7(3) ?
    C7 N1 C2 . . 105.9(3) ?
    C5 N1 Zn1 . . 115.1(2) ?
    C7 N1 Zn1 . . 109.3(2) ?
    C2 N1 Zn1 . . 101.9(2) ?
    C3 C2 N1 . . 112.4(3) ?
    C3 C2 H2A . . 109.1 ?
    N1 C2 H2A . . 109.1 ?
    C3 C2 H2B . . 109.1 ?
    N1 C2 H2B . . 109.1 ?
    H2A C2 H2B . . 107.9 ?
    C2 C3 N4 . . 111.3(3) ?
    C2 C3 H3A . . 109.4 ?
    N4 C3 H3A . . 109.4 ?
    C2 C3 H3B . . 109.4 ?
    N4 C3 H3B . . 109.4 ?
    H3A C3 H3B . . 108 ?
    C3 N4 Zn1 . . 107.0(2) ?
    C3 N4 H4A . . 110.3 ?
    Zn1 N4 H4A . . 110.3 ?
    C3 N4 H4B . . 110.3 ?
    Zn1 N4 H4B . . 110.3 ?
    H4A N4 H4B . . 108.6 ?
    C6 C5 N1 . . 111.9(4) ?
    C6 C5 H5A . . 109.2 ?
    N1 C5 H5A . . 109.2 ?
    C6 C5 H5B . . 109.2 ?
    N1 C5 H5B . . 109.2 ?
    H5A C5 H5B . . 107.9 ?
    C5 C6 H6A . . 109.5 ?
    C5 C6 H6B . . 109.5 ?
    H6A C6 H6B . . 109.5 ?
    C5 C6 H6C . . 109.5 ?
    H6A C6 H6C . . 109.5 ?
    H6B C6 H6C . . 109.5 ?
    N1 C7 C8 . . 115.7(4) ?
    N1 C7 H7A . . 108.3 ?
    C8 C7 H7A . . 108.3 ?
    N1 C7 H7B . . 108.3 ?
    C8 C7 H7B . . 108.3 ?
    H7A C7 H7B . . 107.4 ?
    C7 C8 H8A . . 109.5 ?
    C7 C8 H8B . . 109.5 ?
    H8A C8 H8B . . 109.5 ?
    C7 C8 H8C . . 109.5 ?
    H8A C8 H8C . . 109.5 ?
    H8B C8 H8C . . 109.5 ?
    C10 O9 Zn1 . . 107.2(2) ?
    O11 C10 O9 . . 123.1(3) ?
    O11 C10 C12 . . 120.6(3) ?
    O9 C10 C12 . . 116.3(3) ?
    C10 C12 H12A . . 109.5 ?
    C10 C12 H12B . . 109.5 ?
    H12A C12 H12B . . 109.5 ?
    C10 C12 H12C . . 109.5 ?
    H12A C12 H12C . . 109.5 ?
    H12B C12 H12C . . 109.5 ?
    C14 O13 Zn1 . . 112.9(2) ?
    O15 C14 O13 . . 122.7(3) ?
    O15 C14 C16 . . 120.5(3) ?
    O13 C14 C16 . . 116.8(3) ?
    C14 C16 H16A . . 109.5 ?
    C14 C16 H16B . . 109.5 ?
    H16A C16 H16B . . 109.5 ?
    C14 C16 H16C . . 109.5 ?
    H16A C16 H16C . . 109.5 ?
    H16B C16 H16C . . 109.5 ?
    O25 Zn2 O29 . . 109.61(10) ?
    O25 Zn2 N20 . . 118.07(11) ?
    O29 Zn2 N20 . . 116.73(11) ?
    O25 Zn2 N17 . . 119.27(11) ?
    O29 Zn2 N17 . . 104.20(10) ?
    N20 Zn2 N17 . . 86.84(11) ?
    C18 N17 C23 . . 116.7(3) ?
    C18 N17 C21 . . 107.2(3) ?
    C23 N17 C21 . . 109.5(3) ?
    C18 N17 Zn2 . . 101.9(2) ?
    C23 N17 Zn2 . . 110.7(2) ?
    C21 N17 Zn2 . . 110.6(2) ?
    N17 C18 C19 . . 112.1(3) ?
    N17 C18 H18A . . 109.2 ?
    C19 C18 H18A . . 109.2 ?
    N17 C18 H18B . . 109.2 ?
    C19 C18 H18B . . 109.2 ?
    H18A C18 H18B . . 107.9 ?
    N20 C19 C18 . . 112.7(3) ?
    N20 C19 H19A . . 109 ?
    C18 C19 H19A . . 109 ?
    N20 C19 H19B . . 109 ?
    C18 C19 H19B . . 109 ?
    H19A C19 H19B . . 107.8 ?
    C19 N20 Zn2 . . 107.3(2) ?
    C19 N20 H20A . . 110.3 ?
    Zn2 N20 H20A . . 110.3 ?
    C19 N20 H20B . . 110.3 ?
    Zn2 N20 H20B . . 110.3 ?
    H20A N20 H20B . . 108.5 ?
    C22 C21 N17 . . 112.6(4) ?
    C22 C21 H21A . . 109.1 ?
    N17 C21 H21A . . 109.1 ?
    C22 C21 H21B . . 109.1 ?
    N17 C21 H21B . . 109.1 ?
    H21A C21 H21B . . 107.8 ?
    C21 C22 H22A . . 109.5 ?
    C21 C22 H22B . . 109.5 ?
    H22A C22 H22B . . 109.5 ?
    C21 C22 H22C . . 109.5 ?
    H22A C22 H22C . . 109.5 ?
    H22B C22 H22C . . 109.5 ?
    N17 C23 C24 . . 116.6(3) ?
    N17 C23 H23A . . 108.1 ?
    C24 C23 H23A . . 108.1 ?
    N17 C23 H23B . . 108.1 ?
    C24 C23 H23B . . 108.1 ?
    H23A C23 H23B . . 107.3 ?
    C23 C24 H24A . . 109.5 ?
    C23 C24 H24B . . 109.5 ?
    H24A C24 H24B . . 109.5 ?
    C23 C24 H24C . . 109.5 ?
    H24A C24 H24C . . 109.5 ?
    H24B C24 H24C . . 109.5 ?
    C26 O25 Zn2 . . 115.3(2) ?
    O27 C26 O25 . . 123.7(3) ?
    O27 C26 C28 . . 119.4(3) ?
    O25 C26 C28 . . 116.9(3) ?
    C26 C28 H28A . . 109.5 ?
    C26 C28 H28B . . 109.5 ?
    H28A C28 H28B . . 109.5 ?
    C26 C28 H28C . . 109.5 ?
    H28A C28 H28C . . 109.5 ?
    H28B C28 H28C . . 109.5 ?
    C30 O29 Zn2 . . 110.5(2) ?
    O31 C30 O29 . . 123.0(3) ?
    O31 C30 C32 . . 121.1(3) ?
    O29 C30 C32 . . 115.8(3) ?
    C30 C32 H32A . . 109.5 ?
    C30 C32 H32B . . 109.5 ?
    H32A C32 H32B . . 109.5 ?
    C30 C32 H32C . . 109.5 ?
    H32A C32 H32C . . 109.5 ?
    H32B C32 H32C . . 109.5 ?
loop_
    _geom_hbond_atom_site_label_D
    _geom_hbond_atom_site_label_H
    _geom_hbond_atom_site_label_A
    _geom_hbond_site_symmetry_A
    _geom_hbond_distance_DH
    _geom_hbond_distance_HA
    _geom_hbond_distance_DA
    _geom_hbond_angle_DHA
    N4 H4A O27 2 0.9 2.02 2.904(3) 168.4
    N4 H4B O31 1_565 0.9 2.16 3.032(4) 163
    N20 H20A O15 2_545 0.9 2.01 2.911(4) 175.8
    N20 H20B O11 1_545 0.9 2.06 2.925(4) 160.4
