# Supplementary material for: Diacetato­(N,N-diethyl­ethylenediamine)­zinc(II)
Source: Acta Crystallogr Sect E Struct Rep Online. 2010 Jul 17;66(Pt 8):m940. doi: 10.1107/S1600536810027418 (PMC3007483; doi:10.1107/S1600536810027418)
Supplement: Supplementary file 2 [file e-66-0m940-Isup2.hkl]

#
# h,k,l, Fc-squared, Fo-squared, sigma(Fo-squared) and status flag
#
data_I
_shelx_title ' [Zn(en)(AcO)2] in P2(1)/n'
_shelx_refln_list_code          4
_shelx_F_calc_maximum      381.68
_exptl_crystal_F_000      1264.00
_reflns_d_resolution_high  0.7496
 
loop_
 _symmetry_equiv_pos_as_xyz
 'x, y, z'
 '-x+1/2, y+1/2, -z+1/2'
 '-x, -y, -z'
 'x-1/2, -y-1/2, z-1/2'
 
_cell_length_a     7.5495
_cell_length_b    13.3244
_cell_length_c    27.5543
_cell_angle_alpha  90.000
_cell_angle_beta   94.617
_cell_angle_gamma  90.000
 
_shelx_F_squared_multiplier     1.000
 
loop_
 _refln_index_h
 _refln_index_k
 _refln_index_l
 _refln_F_squared_calc
 _refln_F_squared_meas
 _refln_F_squared_sigma
 _refln_observed_status
   2   0   0     3433.99     2908.95     41.64 o
   4   0   0       30.99       13.87      8.60 o
   6   0   0      295.93      285.69     31.65 o
   8   0   0      317.05      279.49     27.66 o
  10   0   0      629.12      693.98     60.34 o
   1   1   0    14521.37    15118.58    141.41 o
   2   1   0       84.47      218.28      6.78 o
   3   1   0    13471.20    13638.21    125.06 o
   4   1   0     1261.89     1292.37     23.30 o
   5   1   0     1653.50     1688.17     29.77 o
   6   1   0      491.97      568.86     19.83 o
   7   1   0      412.56      440.29     25.80 o
   8   1   0      460.04      491.45     22.97 o
   9   1   0       56.69       32.40     21.81 o
  10   1   0       61.50       37.77     28.61 o
   0   2   0    91772.75    94787.30   1369.09 o
   1   2   0     5729.25     5993.25     62.54 o
   2   2   0    49900.54    52210.14    551.84 o
   3   2   0       17.58       -5.43      5.43 o
   4   2   0       22.67       14.97      6.18 o
   5   2   0      235.07      261.29     12.89 o
   6   2   0       59.51       23.62      9.85 o
   7   2   0      188.56      200.32     17.04 o
   8   2   0      173.44      221.56     19.71 o
   9   2   0        3.01       44.93     22.49 o
   1   3   0     8206.50     8514.59     89.53 o
   2   3   0     4041.75     4505.00     45.03 o
   3   3   0       94.24      127.52      8.98 o
   4   3   0     4403.51     4352.55     51.97 o
   5   3   0       93.10      142.85     10.91 o
   6   3   0       87.29       91.48     12.39 o
   7   3   0      165.81      103.97     14.32 o
   8   3   0     1440.09     1410.38     47.95 o
   9   3   0      195.44      241.37     29.22 o
   0   4   0       64.71       77.65      7.67 o
   1   4   0     1332.76     1207.88     18.82 o
   2   4   0     7897.92     8815.05    100.24 o
   3   4   0     2817.99     2688.04     31.47 o
   4   4   0      252.94      221.73     12.08 o
   5   4   0     1307.92     1263.28     28.91 o
   6   4   0     2967.65     2720.44     45.60 o
   7   4   0       90.96       86.30     14.95 o
   8   4   0      634.81      677.85     44.40 o
   9   4   0       83.28       53.15     27.19 o
   1   5   0      147.56      181.42      7.88 o
   2   5   0     3938.73     4428.75     67.54 o
   3   5   0     5223.73     4787.93     57.65 o
   4   5   0     8294.19     7934.53     84.15 o
   5   5   0        1.62       21.35     10.94 o
   6   5   0      690.13      717.88     35.55 o
   7   5   0     1163.65     1201.54     41.88 o
   8   5   0      959.41      868.74     43.45 o
   9   5   0      368.53      371.02     35.62 o
   0   6   0        1.29       97.70     17.84 o
   1   6   0       46.72       32.38      7.26 o
   2   6   0      262.34      285.59     15.60 o
   3   6   0      181.76      276.04     11.37 o
   4   6   0     8743.99     8483.54    117.57 o
   5   6   0       12.04       76.16      9.65 o
   6   6   0     3448.83     3377.89     65.75 o
   7   6   0      137.82      113.45     21.05 o
   8   6   0     1779.29     1602.21     55.89 o
   9   6   0        2.75       52.96     24.18 o
   1   7   0     2364.24     2072.63     33.12 o
   2   7   0      974.39     1117.22     25.10 o
   3   7   0     1156.85     1010.86     25.31 o
   4   7   0      735.18      804.94     26.66 o
   5   7   0      810.54      826.34     38.14 o
   6   7   0        9.19        0.25     14.17 o
   7   7   0     1991.95     1886.95     51.57 o
   8   7   0        6.06        9.36     17.42 o
   9   7   0      972.12      917.55     41.40 o
   0   8   0      391.30      295.68     23.35 o
   1   8   0      138.44      191.68     10.61 o
   2   8   0     1273.25     1278.76     28.52 o
   3   8   0     2627.03     2747.77     55.89 o
   4   8   0     5757.53     5477.01    119.47 o
   5   8   0     1556.86     1622.76     38.42 o
   6   8   0     7647.80     7273.70    145.06 o
   7   8   0       16.56       -3.68     23.12 o
   8   8   0     1139.10     1156.98     63.78 o
   1   9   0     2178.13     2254.65     42.30 o
   2   9   0       48.94       54.60     12.60 o
   3   9   0      210.84      208.17     22.83 o
   4   9   0      112.54      119.48     23.12 o
   5   9   0       46.22       78.99     18.69 o
   6   9   0       91.18      136.35     51.39 o
   7   9   0      374.94      345.21     31.49 o
   8   9   0      334.51      402.42     63.65 o
   0  10   0       77.11       62.30     18.01 o
   1  10   0      111.98       79.96     11.15 o
   2  10   0      882.34      994.00     40.82 o
   3  10   0     3117.92     2881.05     75.64 o
   4  10   0     1967.39     1858.61     64.18 o
   5  10   0     1389.56     1327.27     58.60 o
   6  10   0     3907.98     4055.87    195.03 o
   7  10   0     1004.05      871.82     98.39 o
   8  10   0     1008.99     1194.00    121.60 o
   1  11   0       44.62       54.47     22.74 o
   2  11   0     2376.27     2025.40     61.54 o
   3  11   0       23.25       22.77     17.15 o
   4  11   0      931.41      941.14     40.04 o
   5  11   0       91.42       87.81     26.40 o
   6  11   0      117.61       55.10     46.50 o
   7  11   0      162.20      242.33     70.95 o
   0  12   0     2333.86     2592.53    126.28 o
   1  12   0      480.74      466.55     31.88 o
   2  12   0      669.63      678.17     48.43 o
   3  12   0      955.77      840.00     89.22 o
   4  12   0     1137.82     1144.96     55.69 o
   5  12   0     1003.26     1076.65     81.17 o
   6  12   0      608.80      553.93     62.04 o
   7  12   0      531.35      511.53     90.66 o
   1  13   0      771.80      820.49     54.86 o
   2  13   0      793.06      758.53     42.32 o
   3  13   0      903.77      989.51     50.40 o
   4  13   0      324.33      418.80     40.05 o
   5  13   0      378.84      360.22     52.76 o
   6  13   0       53.44      126.54     45.32 o
   0  14   0     3743.30     3453.25    165.40 o
   1  14   0        2.74      -16.24     25.62 o
   2  14   0     2498.32     2642.89    100.91 o
   3  14   0       22.46       70.07     48.17 o
   4  14   0       90.29       -0.31     31.12 o
   5  14   0      680.94      544.21    108.83 o
   6  14   0        1.67      -28.42     61.46 o
   1  15   0      104.90       86.47     34.18 o
   2  15   0       54.33       27.93     40.36 o
   3  15   0      752.81      834.74     94.60 o
   4  15   0       37.57      100.00     76.50 o
   5  15   0      473.31      424.12     61.00 o
   0  16   0     2271.26     2364.79    142.92 o
   1  16   0      397.96      340.32     49.21 o
   2  16   0     1399.36     1229.91    113.14 o
   3  16   0       99.76      142.77     63.50 o
   4  16   0      193.64      194.26     64.74 o
   1  17   0       66.68       43.91     59.71 o
   2  17   0       22.76        8.18     50.36 o
  -9   0   1      594.10      607.31     52.92 o
  -7   0   1     2628.23     2522.92     62.40 o
  -5   0   1      314.70      412.25     21.71 o
  -3   0   1     3455.56     3640.88     59.75 o
  -1   0   1    77879.02    80542.88   1504.59 o
   1   0   1    46704.53    47227.09    611.51 o
   3   0   1      131.00      196.68     11.92 o
   5   0   1       46.24       66.39     13.17 o
   7   0   1       83.07       89.52     19.29 o
   9   0   1     2592.73     2585.41     82.78 o
 -10   1   1        2.24      -25.60     25.60 o
  -9   1   1      168.44      218.99     32.97 o
  -8   1   1      906.70      997.58     30.22 o
  -7   1   1       18.66       36.11     11.78 o
  -6   1   1     9737.07     9858.59    109.28 o
  -5   1   1     1907.03     2089.46     33.73 o
  -4   1   1    31809.37    31468.43    356.11 o
  -3   1   1      871.59      761.07     14.53 o
  -2   1   1     6343.29     6404.12     57.76 o
  -1   1   1      772.00      909.91     11.92 o
   0   1   1      426.16      446.82     14.97 o
   1   1   1     7245.84     7681.94     69.38 o
   2   1   1       51.51      104.23      6.16 o
   3   1   1       20.48        0.64      4.56 o
   4   1   1       90.03       74.48      8.19 o
   5   1   1     2977.96     3038.45     43.06 o
   6   1   1      427.32      465.97     18.95 o
   7   1   1      150.12      130.70     14.66 o
   8   1   1      763.03      743.05     26.75 o
   9   1   1       40.87       65.42     23.49 o
  -9   2   1       68.28       59.99     23.63 o
  -8   2   1      259.69      301.89     23.06 o
  -7   2   1      789.87      732.79     24.01 o
  -6   2   1      102.19       85.78     11.34 o
  -5   2   1      938.15      872.13     21.14 o
  -4   2   1        3.68        3.08      5.24 o
  -3   2   1    27110.52    27658.48    258.48 o
  -2   2   1    10706.28    10935.91    100.11 o
  -1   2   1    22303.16    23549.42    217.56 o
   0   2   1    15222.63    15455.44    145.28 o
   1   2   1     3065.52     3376.16     35.42 o
   2   2   1     1132.96     1396.80     21.12 o
   3   2   1     2417.01     2563.46     30.75 o
   4   2   1      267.56      235.40     10.74 o
   5   2   1      623.36      673.83     18.92 o
   6   2   1      477.26      496.42     18.70 o
   7   2   1      463.61      473.79     21.69 o
   8   2   1       86.24       65.79     15.66 o
   9   2   1     1415.98     1321.82     51.31 o
  -9   3   1      535.66      514.44     35.50 o
  -8   3   1      681.49      800.79     41.38 o
  -7   3   1      173.87      201.89     18.13 o
  -6   3   1     4909.29     4674.63     70.99 o
  -5   3   1     7492.43     7155.99     86.58 o
  -4   3   1     7080.85     6848.26     79.85 o
  -3   3   1      123.30       70.18      5.86 o
  -2   3   1     5956.37     5758.44     59.36 o
  -1   3   1       10.67        4.17      3.60 o
   0   3   1      339.91      383.43      8.92 o
   1   3   1    21467.95    21043.13    185.04 o
   2   3   1     4857.22     4965.89     46.41 o
   3   3   1     4882.90     5065.55     58.71 o
   4   3   1      339.00      454.23     13.80 o
   5   3   1     1186.95     1426.00     41.45 o
   6   3   1     1128.71     1014.62     39.76 o
   7   3   1     1984.26     1840.39     39.64 o
   8   3   1      526.53      506.87     29.11 o
   9   3   1       94.20       99.82     24.68 o
  -9   4   1      292.79      247.48     32.47 o
  -8   4   1      484.60      383.48     33.02 o
  -7   4   1      272.80      281.96     30.78 o
  -6   4   1      555.18      574.70     23.53 o
  -5   4   1        9.79       15.72      7.98 o
  -4   4   1     2132.38     2104.69     31.45 o
  -3   4   1     4321.91     4682.33     49.02 o
  -2   4   1    10068.63     9564.60    100.09 o
  -1   4   1     1970.89     2811.88     38.04 o
   0   4   1      536.29      826.14     13.21 o
   1   4   1    18313.46    18389.73    187.33 o
   2   4   1      978.15      942.20     15.29 o
   3   4   1     5971.23     5505.40     61.60 o
   4   4   1      300.69      242.18      9.87 o
   5   4   1     1761.57     1964.27     34.51 o
   6   4   1       34.18       57.17     11.53 o
   7   4   1     2071.82     1963.03     48.23 o
   8   4   1       17.59       48.31     22.47 o
   9   4   1      528.72      435.24     68.32 o
  -9   5   1       88.61       75.48     26.41 o
  -8   5   1      960.55      982.30     45.65 o
  -7   5   1       89.04      106.71     18.89 o
  -6   5   1      886.30      933.51     27.24 o
  -5   5   1     3078.99     3179.31     66.41 o
  -4   5   1     2389.21     2209.94     29.93 o
  -3   5   1     5771.21     5425.14     51.65 o
  -2   5   1     5945.24     5257.80     81.83 o
  -1   5   1     1179.43     1359.20     21.70 o
   0   5   1      976.53      901.28     15.12 o
   1   5   1     3264.19     2596.59     31.27 o
   2   5   1    14358.62    15428.73    157.10 o
   3   5   1     3412.47     3474.86     41.98 o
   4   5   1     3349.07     3628.79     42.26 o
   5   5   1      232.18      168.01     12.71 o
   6   5   1      539.30      494.12     20.97 o
   7   5   1     2902.94     2823.92     58.94 o
   8   5   1       15.04       12.36     30.22 o
   9   5   1      356.58      266.03     55.15 o
  -9   6   1      863.05      996.15     48.47 o
  -8   6   1      176.42      214.50     26.86 o
  -7   6   1     1729.39     1647.42     66.10 o
  -6   6   1      112.13      156.18     15.58 o
  -5   6   1      697.65      882.09     22.07 o
  -4   6   1     1166.66     1218.76     22.60 o
  -3   6   1       93.37       94.20      5.95 o
  -2   6   1     1613.93     2003.62     39.91 o
  -1   6   1     1622.73     1360.43     24.55 o
   0   6   1     3333.91     3248.95     41.46 o
   1   6   1        7.14       75.78      6.45 o
   2   6   1     1646.52     1603.77     29.70 o
   3   6   1    21643.10    22113.13    211.27 o
   4   6   1       12.37       30.80      7.91 o
   5   6   1     7700.51     7809.98     99.67 o
   6   6   1      296.37      327.91     29.54 o
   7   6   1     1679.20     1680.54     52.57 o
   8   6   1      295.89      323.72     29.74 o
   9   6   1      361.91      330.05     32.69 o
  -9   7   1        0.07        4.22     19.61 o
  -8   7   1     1410.78     1325.52     47.33 o
  -7   7   1      309.15      352.29     24.57 o
  -6   7   1      128.12      146.55     16.18 o
  -5   7   1      345.73      315.32     19.00 o
  -4   7   1       26.67       38.32      6.74 o
  -3   7   1     2492.31     2514.72     50.31 o
  -2   7   1      987.86      840.82     22.02 o
  -1   7   1      887.39     1144.22     23.00 o
   0   7   1     3898.65     4012.43     54.61 o
   1   7   1     1091.49      930.90     19.59 o
   2   7   1     7350.43     7736.56    103.76 o
   3   7   1      465.60      516.92     18.39 o
   4   7   1     1689.40     1711.43     36.34 o
   5   7   1     1557.39     1390.85     40.05 o
   6   7   1      882.31      890.16     79.05 o
   7   7   1      215.65      177.06     18.14 o
   8   7   1     1470.58     1463.60     47.36 o
   9   7   1      105.13      117.26     24.65 o
  -8   8   1       12.89       43.88     48.32 o
  -7   8   1     1473.45     1359.80     61.63 o
  -6   8   1      439.63      436.35     29.39 o
  -5   8   1     1734.11     1661.87     39.43 o
  -4   8   1      145.21      154.15     18.39 o
  -3   8   1      146.26      198.65     18.71 o
  -2   8   1      178.50      164.24     14.88 o
  -1   8   1        4.92       -1.21      6.22 o
   0   8   1      213.45      162.52     11.82 o
   1   8   1       58.38       21.18      6.32 o
   2   8   1       86.55      192.22     10.09 o
   3   8   1    10572.74    10670.08    160.61 o
   4   8   1      868.70      988.99     36.97 o
   5   8   1    10628.60    10728.58    168.15 o
   6   8   1        7.96       46.48     18.59 o
   7   8   1     2549.01     2331.05    104.67 o
   8   8   1      115.08       79.46     36.64 o
  -8   9   1      468.49      525.94     76.06 o
  -7   9   1      177.03      158.62     36.20 o
  -6   9   1        5.11       12.00     22.20 o
  -5   9   1     1608.23     1460.88     70.98 o
  -4   9   1       16.56        0.23     12.88 o
  -3   9   1       45.20       10.70     11.05 o
  -2   9   1      101.17      104.75     12.52 o
  -1   9   1     4997.71     5245.47     78.38 o
   0   9   1     1547.41     1490.80     32.96 o
   1   9   1        8.80       31.75      7.95 o
   2   9   1     7086.07     7211.84    101.03 o
   3   9   1       21.62       29.24     15.20 o
   4   9   1      493.00      468.65     28.21 o
   5   9   1        2.21      -11.24     13.46 o
   6   9   1       61.89       79.58     18.23 o
   7   9   1        1.65      -20.13     20.13 o
   8   9   1      501.20      492.32     73.58 o
  -8  10   1      262.21      365.11     85.55 o
  -7  10   1     1813.25     1979.25    141.17 o
  -6  10   1      450.10      453.30     52.22 o
  -5  10   1      565.66      472.54     39.21 o
  -4  10   1      119.69       90.15     22.71 o
  -3  10   1      292.38      291.86     26.59 o
  -2  10   1      479.78      575.88     31.91 o
  -1  10   1       94.39      138.85     13.03 o
   0  10   1       27.72       51.23     12.33 o
   1  10   1      677.50      682.43     26.40 o
   2  10   1     4096.28     4385.58     97.28 o
   3  10   1     1902.13     2031.23     61.86 o
   4  10   1      129.36      181.69     27.29 o
   5  10   1     5165.33     5242.50    126.90 o
   6  10   1     1743.82     1608.89    119.71 o
   7  10   1     1129.64     1258.67    115.91 o
   8  10   1       16.10       -7.01     52.99 o
  -7  11   1        4.78       -5.55     52.55 o
  -6  11   1      531.01      509.42     57.04 o
  -5  11   1      862.55      910.12     77.88 o
  -4  11   1      704.76      738.71     44.17 o
  -3  11   1      149.41      196.77     25.06 o
  -2  11   1     1270.74     1117.10     44.56 o
  -1  11   1      712.12      661.53     52.87 o
   0  11   1      378.82      441.89     23.42 o
   1  11   1     2079.24     2290.65     64.45 o
   2  11   1      788.53      773.79     38.84 o
   3  11   1     1028.80     1116.81     48.12 o
   4  11   1     1056.67     1085.78     44.09 o
   5  11   1       14.53      -19.24     20.78 o
   6  11   1      292.27      159.41     58.98 o
   7  11   1      270.32      285.54     75.04 o
  -7  12   1       80.48       44.82     60.58 o
  -6  12   1      283.79      350.39     58.54 o
  -5  12   1       20.16       44.25     32.61 o
  -4  12   1        4.00        4.37     21.24 o
  -3  12   1      179.03      217.92     29.01 o
  -2  12   1      664.27      700.30     68.68 o
  -1  12   1     1142.91     1089.10     53.86 o
   0  12   1      262.32      288.27     34.63 o
   1  12   1      344.81      349.68     29.33 o
   2  12   1      406.52      400.42     31.55 o
   3  12   1      492.80      511.41     36.56 o
   4  12   1     2063.51     2443.12    103.31 o
   5  12   1      945.83      994.70     69.82 o
   6  12   1      995.48     1036.34    107.88 o
   7  12   1      303.83      203.50     69.49 o
  -6  13   1      982.73     1146.57    212.48 o
  -5  13   1      218.16      240.12     45.99 o
  -4  13   1     1782.98     1714.30     68.44 o
  -3  13   1       28.88      -12.17     24.45 o
  -2  13   1     2200.48     2109.42     84.47 o
  -1  13   1      371.16      433.72     43.64 o
   0  13   1      102.01      106.47     30.66 o
   1  13   1     2096.62     2224.84     86.66 o
   2  13   1       21.00       20.63     20.27 o
   3  13   1      626.95      708.67     43.49 o
   4  13   1       87.84       72.77     26.60 o
   5  13   1       93.87       75.35     45.47 o
   6  13   1      156.09      216.32     55.18 o
  -6  14   1      246.97      221.39     51.61 o
  -5  14   1       14.39       28.69     39.12 o
  -4  14   1       33.47       13.07     32.84 o
  -3  14   1     1065.52      951.08     94.45 o
  -2  14   1        0.83       40.12     28.93 o
  -1  14   1     2935.09     2814.94    103.76 o
   0  14   1        5.67        3.38     25.75 o
   1  14   1     1335.77     1397.90     73.52 o
   2  14   1        5.90       20.16     27.41 o
   3  14   1      151.28      188.64     39.15 o
   4  14   1     1027.06     1067.78    137.66 o
   5  14   1        0.52       18.81     35.74 o
   6  14   1      449.52      530.60     65.56 o
  -5  15   1      147.03      225.53     50.73 o
  -4  15   1     2527.69     2648.33    139.20 o
  -3  15   1        1.29      -39.27     42.63 o
  -2  15   1      309.69      370.21     72.41 o
  -1  15   1      309.76      274.20     43.93 o
   0  15   1       43.83       21.88     30.97 o
   1  15   1      665.54      690.63     57.18 o
   2  15   1       79.32      132.82     42.99 o
   3  15   1       25.91        6.86     42.92 o
   4  15   1        2.89      -20.57     35.23 o
   5  15   1        0.35       27.95     41.01 o
  -4  16   1      138.01      131.05     47.33 o
  -3  16   1     1179.87     1508.74    127.01 o
  -2  16   1      209.35      185.11     65.40 o
  -1  16   1     1458.17     1562.41     83.98 o
   0  16   1      351.26      366.64     58.32 o
   1  16   1      996.23     1153.57     74.78 o
   2  16   1       93.19       65.59     36.94 o
   3  16   1      100.27      121.06     47.30 o
   4  16   1        0.84       -8.36     42.99 o
  -2  17   1      350.87      302.33     75.91 o
  -1  17   1       31.30       68.76     56.64 o
   0  17   1        6.24       17.44     34.93 o
   1  17   1        0.69       -2.26     35.71 o
   2  17   1      103.80       23.50     52.26 o
 -10   0   2     2010.68     2068.91     95.37 o
  -8   0   2     2931.30     2752.90     75.27 o
  -6   0   2      350.65      391.41     24.12 o
  -4   0   2       86.52       20.21      8.93 o
  -2   0   2      133.11      275.33     14.83 o
   0   0   2     8636.66     4585.35    132.41 o
   4   0   2     4199.65     4221.53     72.58 o
   6   0   2      576.20      521.66     26.99 o
   8   0   2     2942.49     2931.55     73.74 o
 -10   1   2       47.13       52.88     28.95 o
  -9   1   2      130.42      133.96     25.42 o
  -8   1   2      125.56       83.09     16.43 o
  -7   1   2     6196.75     6220.73     79.42 o
  -6   1   2      623.92      844.44     25.66 o
  -5   1   2    14324.10    13681.64    139.73 o
  -4   1   2      439.97      508.88     15.81 o
  -3   1   2    13239.13    14204.48    137.76 o
  -2   1   2       13.91        7.85      3.16 o
  -1   1   2     4069.29     3583.35     36.67 o
   0   1   2     6342.81     6964.41     77.83 o
   1   1   2      922.45      738.03      9.97 o
   2   1   2      365.78      507.22     11.75 o
   3   1   2      196.33      320.63      9.64 o
   4   1   2      634.28      639.43     18.78 o
   5   1   2     7166.38     6856.36     78.73 o
   6   1   2      282.02      173.72     13.55 o
   7   1   2     4603.21     4534.37     64.09 o
   8   1   2      175.44      184.68     17.74 o
   9   1   2      534.11      501.80     32.61 o
  -9   2   2      638.66      532.81     35.77 o
  -8   2   2     1570.97     1588.81     45.76 o
  -7   2   2        2.69       12.38     10.93 o
  -6   2   2      169.19      192.36     14.66 o
  -5   2   2      148.33      117.35     13.17 o
  -4   2   2       51.14       51.58      7.03 o
  -3   2   2    12627.45    13221.16    115.42 o
  -2   2   2    12187.07    11812.18    114.07 o
  -1   2   2      227.24      186.95      9.34 o
   0   2   2     1800.78     1924.21     24.07 o
   1   2   2      938.27     1074.26     12.94 o
   2   2   2     5677.01     5858.19     56.61 o
   3   2   2    11817.87    12985.11    119.74 o
   4   2   2     1006.37      993.16     26.11 o
   5   2   2       85.97       65.18      9.18 o
   6   2   2      206.77      192.34     13.81 o
   7   2   2       49.23       32.57     12.52 o
   8   2   2     1686.00     1824.64     42.89 o
   9   2   2      199.73      187.08     28.03 o
  -9   3   2      475.02      448.66     34.79 o
  -8   3   2      490.62      489.66     37.98 o
  -7   3   2     2903.33     2709.93     48.32 o
  -6   3   2     3728.12     3861.06     57.45 o
  -5   3   2     9538.09     9427.44    101.33 o
  -4   3   2     1941.05     2049.72     28.86 o
  -3   3   2     7247.71     6665.66     66.32 o
  -2   3   2     4074.12     4718.32     50.14 o
  -1   3   2     2634.60     3783.03     39.16 o
   0   3   2     3651.52     3894.01     40.50 o
   1   3   2     7529.65     8239.91     76.65 o
   2   3   2     1294.27     1462.39     18.07 o
   3   3   2     4741.31     4359.12     49.21 o
   4   3   2       41.24       99.89      8.57 o
   5   3   2     4760.89     5000.43     61.50 o
   6   3   2     1336.38     1380.28     31.44 o
   7   3   2     4575.22     4620.84     90.35 o
   8   3   2      489.52      531.26     36.47 o
   9   3   2      138.96      102.51     24.72 o
  -9   4   2      212.28      317.56     79.29 o
  -8   4   2       87.73      172.20     26.81 o
  -7   4   2       48.25       49.88     15.27 o
  -6   4   2        9.79       19.40     10.85 o
  -5   4   2      216.08      130.04     10.99 o
  -4   4   2     2121.31     2211.42     30.33 o
  -3   4   2     5231.34     5772.66     58.59 o
  -2   4   2      583.89      949.04     13.08 o
  -1   4   2    10805.41    12433.59    153.49 o
   0   4   2     9164.06     8886.29     87.59 o
   1   4   2     8209.92     9395.98     82.53 o
   2   4   2     5776.55     7053.61     82.80 o
   3   4   2     8238.68     9110.97     87.99 o
   4   4   2      566.32      547.12     13.82 o
   5   4   2       77.52       54.42      9.54 o
   6   4   2      895.17      890.12     25.49 o
   7   4   2      230.70      239.51     19.12 o
   8   4   2      784.87      808.30     43.47 o
   9   4   2      470.57      525.22     41.17 o
  -9   5   2      408.89      364.76     59.96 o
  -8   5   2      730.53      758.77     48.63 o
  -7   5   2      607.93      570.21     47.11 o
  -6   5   2     1203.64     1157.58     29.99 o
  -5   5   2     2592.89     2478.36     40.01 o
  -4   5   2     3191.21     3401.51     40.52 o
  -3   5   2    13026.21    13582.83    123.51 o
  -2   5   2     1394.41     1645.97     37.80 o
  -1   5   2     5683.89     6446.40     78.39 o
   0   5   2       29.26       61.10      6.89 o
   1   5   2    11451.32    11704.74    114.93 o
   2   5   2     1037.42     1551.63     59.13 o
   3   5   2    17417.06    17595.43    170.85 o
   4   5   2     2701.10     3072.17     36.57 o
   5   5   2      976.15      993.99     25.41 o
   6   5   2     2390.03     2365.78     49.80 o
   7   5   2      125.86      143.94     18.57 o
   8   5   2      774.64      818.63     42.81 o
   9   5   2      216.30      228.97     31.72 o
  -9   6   2      208.71      223.78     30.43 o
  -8   6   2       59.83       45.88     25.11 o
  -7   6   2        2.43        1.84     15.14 o
  -6   6   2       22.32       20.88     11.77 o
  -5   6   2     1607.07     1754.15     32.15 o
  -4   6   2      559.23      835.85     15.83 o
  -3   6   2      349.03      406.36     16.47 o
  -2   6   2     5332.17     5028.60     72.04 o
  -1   6   2      264.54      126.50      7.84 o
   0   6   2      327.70      241.73     12.29 o
   1   6   2        8.85       -1.38      4.07 o
   2   6   2     7142.02     7016.38     95.71 o
   3   6   2      613.90      756.17     15.56 o
   4   6   2     6712.81     7079.44     94.42 o
   5   6   2      147.48      235.00     14.14 o
   6   6   2      633.98      611.91     29.40 o
   7   6   2      130.59      171.59     20.09 o
   8   6   2      121.14      104.77     23.27 o
   9   6   2      452.81      456.81     50.17 o
  -9   7   2      294.09      295.81     31.92 o
  -8   7   2      118.96      153.41     38.95 o
  -7   7   2      236.86      210.93     21.58 o
  -6   7   2      319.93      342.94     33.90 o
  -5   7   2      255.95      278.07     16.13 o
  -4   7   2     1428.07     1501.92     29.20 o
  -3   7   2     1298.71     1487.42     36.82 o
  -2   7   2      867.66      889.31     25.88 o
  -1   7   2    20626.15    20640.67    230.77 o
   0   7   2      308.79      160.10      9.62 o
   1   7   2    23323.30    23597.75    260.23 o
   2   7   2      424.96      663.91    168.68 o
   3   7   2     4364.04     4451.57     62.04 o
   4   7   2     2810.58     2879.45     46.95 o
   5   7   2       81.99      119.82     16.42 o
   6   7   2      547.44      596.66     30.92 o
   7   7   2      162.18      150.24     31.67 o
   8   7   2       76.55       62.17     30.87 o
   9   7   2       35.33       83.30     46.93 o
  -8   8   2      100.69       77.28     30.19 o
  -7   8   2      118.20      194.24     57.59 o
  -6   8   2      178.19      177.21     21.57 o
  -5   8   2      291.56      330.35     31.59 o
  -4   8   2     2573.53     2646.66     59.26 o
  -3   8   2       16.78       42.90     11.20 o
  -2   8   2     5162.48     4837.91     95.96 o
  -1   8   2       82.29      130.91     11.26 o
   0   8   2      379.19      358.93     13.88 o
   1   8   2      343.41      356.66     21.85 o
   2   8   2     7755.77     7628.12     93.29 o
   3   8   2       25.25      120.01     16.27 o
   4   8   2     4062.91     3832.40     63.19 o
   5   8   2      269.32      349.69     22.03 o
   6   8   2      411.49      463.40     36.34 o
   7   8   2       43.68       76.66     27.61 o
   8   8   2      145.14       86.58     33.00 o
  -8   9   2        1.37       24.70     23.64 o
  -7   9   2       12.64       30.60     18.00 o
  -6   9   2       96.15      132.22     29.28 o
  -5   9   2      239.87      321.98     33.42 o
  -4   9   2      926.16      795.44     65.55 o
  -3   9   2      308.07      325.43     27.73 o
  -2   9   2     3370.51     3338.05     59.43 o
  -1   9   2    10073.94    10016.05    134.54 o
   0   9   2      838.82      704.14     22.52 o
   1   9   2    18669.24    18126.81    255.61 o
   2   9   2     2107.70     2105.61     58.59 o
   3   9   2     1724.00     1558.47     45.38 o
   4   9   2       16.15      -11.82     15.28 o
   5   9   2       60.96      106.07     20.53 o
   6   9   2      140.39       92.16     21.20 o
   7   9   2      117.28       64.96     24.31 o
   8   9   2      136.91       87.24     30.00 o
  -8  10   2       10.64       -4.82     54.31 o
  -7  10   2      252.61      307.88     70.95 o
  -6  10   2        9.73       14.44     37.23 o
  -5  10   2      219.95      266.91     34.25 o
  -4  10   2      389.96      308.16     28.19 o
  -3  10   2     1082.55     1072.71     62.85 o
  -2  10   2     6023.40     6090.15    104.89 o
  -1  10   2      702.27      589.61     21.92 o
   0  10   2        0.06       -1.73      8.69 o
   1  10   2      518.20      479.62     38.76 o
   2  10   2     2158.80     2206.84     66.37 o
   3  10   2     1033.54      982.53     38.04 o
   4  10   2     2021.61     1869.14     54.21 o
   5  10   2       53.12       62.16     19.37 o
   6  10   2      414.21      429.19     74.16 o
   7  10   2       74.07      172.11     64.23 o
   8  10   2       26.91       58.83     62.77 o
  -7  11   2      570.65      513.86     89.20 o
  -6  11   2      739.56      616.45     66.28 o
  -5  11   2     1006.78     1104.89     55.99 o
  -4  11   2        1.07      -15.44     22.82 o
  -3  11   2      750.58      741.71     50.25 o
  -2  11   2      636.87      662.92     62.14 o
  -1  11   2     3489.03     3510.01     73.24 o
   0  11   2     2387.25     2064.58     59.15 o
   1  11   2     4319.13     4181.65     95.24 o
   2  11   2     1740.67     1813.38     58.48 o
   3  11   2      729.32      806.44     41.77 o
   4  11   2       10.63       -9.29     16.18 o
   5  11   2     1461.76     1480.71     73.29 o
   6  11   2      157.22       82.19     53.72 o
   7  11   2      383.18      357.08     78.69 o
  -7  12   2       56.52       -2.19     51.39 o
  -6  12   2       24.03       12.37     33.87 o
  -5  12   2      144.65      206.30     43.48 o
  -4  12   2        1.30       15.24     26.85 o
  -3  12   2     1697.67     1276.40    155.68 o
  -2  12   2       10.50       14.91     17.08 o
  -1  12   2      194.02      192.80     33.28 o
   0  12   2      112.97       82.87     20.02 o
   1  12   2        2.35       -2.62     16.09 o
   2  12   2      132.65      109.38     22.38 o
   3  12   2     1386.93     1198.72     60.67 o
   4  12   2       79.11       89.87     22.46 o
   5  12   2      600.08      546.45     56.19 o
   6  12   2      321.62      289.05     76.64 o
   7  12   2       18.88      -11.97     55.04 o
  -6  13   2      133.27      230.70     49.75 o
  -5  13   2     1322.90     1183.10     78.65 o
  -4  13   2        5.04       -1.41     27.80 o
  -3  13   2      303.11      355.96     41.83 o
  -2  13   2     1214.76     1054.17    136.06 o
  -1  13   2     1146.55     1163.34     63.11 o
   0  13   2     2644.84     2799.41    252.70 o
   1  13   2      265.51      247.62     36.84 o
   2  13   2      591.98      516.20     36.87 o
   3  13   2      867.59     1015.29     44.41 o
   4  13   2       13.60       21.26     35.32 o
   5  13   2      546.15      532.34     59.55 o
   6  13   2       46.49       94.74     58.98 o
  -6  14   2       78.79       51.83     43.96 o
  -5  14   2      140.12      164.20     78.39 o
  -4  14   2      128.07       98.39     53.28 o
  -3  14   2      116.63       97.66     48.76 o
  -2  14   2      479.01      508.50     48.22 o
  -1  14   2       40.23       46.13     60.73 o
   0  14   2      421.28      452.64     46.29 o
   1  14   2        5.21      -26.26     26.26 o
   2  14   2        1.39       14.38     27.01 o
   3  14   2      408.37      394.80     33.14 o
   4  14   2      423.70      342.37     71.31 o
   5  14   2      461.19      470.56     61.01 o
   6  14   2       18.06      -53.43     53.43 o
  -5  15   2     1320.07     1084.29     82.88 o
  -4  15   2      148.79      130.29     44.83 o
  -3  15   2      562.97      599.41     84.67 o
  -2  15   2      690.99      749.04     91.24 o
  -1  15   2       17.95       56.21     31.75 o
   0  15   2      652.82      655.69     55.92 o
   1  15   2        4.53        8.05     29.26 o
   2  15   2      635.28      794.14     62.20 o
   3  15   2      118.08      110.77     47.74 o
   4  15   2       11.68       12.00     37.67 o
   5  15   2      982.30      939.04     77.42 o
  -4  16   2      182.37      244.55    104.67 o
  -3  16   2      144.00      132.55     62.34 o
  -2  16   2      493.24      528.75     86.28 o
  -1  16   2      133.48      263.32     46.22 o
   0  16   2       64.74      104.81     38.26 o
   1  16   2        1.88       27.32     33.85 o
   2  16   2      105.66       66.68     38.35 o
   3  16   2       39.20       30.76     38.39 o
   4  16   2      132.56      164.20     49.73 o
  -2  17   2      107.40      135.91     66.57 o
  -1  17   2        1.17       19.56     51.97 o
   0  17   2       11.00        9.73     36.00 o
   1  17   2       16.61       61.83     39.17 o
   2  17   2        2.59       -0.15     49.05 o
  -9   0   3     4091.05     3977.46    127.91 o
  -7   0   3     1645.17     1807.14     51.66 o
  -5   0   3      752.62      796.42     30.34 o
  -3   0   3        2.54        5.85      4.54 o
  -1   0   3       13.56       49.45      5.46 o
   1   0   3     6997.10     6088.21     69.12 o
   3   0   3    10807.63    11178.73    178.09 o
   5   0   3      479.59      689.81     43.36 o
   7   0   3       58.24       93.06     19.34 o
   9   0   3      641.39      596.77     44.24 o
 -10   1   3       11.18       36.36     36.54 o
  -9   1   3        4.87       21.88     21.43 o
  -8   1   3     2623.62     2673.67     52.38 o
  -7   1   3      746.03      748.20     24.96 o
  -6   1   3     7846.56     8005.47     98.75 o
  -5   1   3      654.75      807.07     26.70 o
  -4   1   3     2074.50     2218.98     38.26 o
  -3   1   3     2032.52     2242.71     29.50 o
  -2   1   3     2000.97     2162.98     22.35 o
  -1   1   3     1674.63     1428.29     18.70 o
   0   1   3        0.33       -2.15      2.15 o
   1   1   3     2672.33     2539.23     23.50 o
   2   1   3     1377.86     1594.68     19.67 o
   3   1   3     1302.06     1480.37     21.53 o
   4   1   3    19806.34    19358.03    187.75 o
   5   1   3      941.21     1155.13     24.87 o
   6   1   3    11479.61    11490.87    124.78 o
   7   1   3        1.01        1.87     11.18 o
   8   1   3     1877.64     2042.82     45.71 o
   9   1   3       11.07       17.07     19.53 o
  -9   2   3     1845.00     1820.83     77.72 o
  -8   2   3      590.16      596.84     30.44 o
  -7   2   3      162.36      190.82     15.46 o
  -6   2   3       83.13       60.50     10.60 o
  -5   2   3       19.65       31.63      8.12 o
  -4   2   3      145.18      132.26      9.17 o
  -3   2   3     2947.62     2949.47     34.09 o
  -2   2   3      123.28       66.42      6.97 o
  -1   2   3       93.09       57.94      3.48 o
   0   2   3     5029.31     4625.14     53.25 o
   1   2   3      210.74       90.81      3.35 o
   2   2   3    23784.29    24059.64    212.86 o
   3   2   3    14431.33    14763.67    134.91 o
   4   2   3      150.37       54.37      7.47 o
   5   2   3      281.57      357.51     14.80 o
   6   2   3       84.84       64.87     10.81 o
   7   2   3      224.05      150.77     15.75 o
   8   2   3      410.69      443.57     44.82 o
   9   2   3      210.70      331.00     38.58 o
  -9   3   3      186.97      250.80     33.28 o
  -8   3   3      266.86      247.46     28.91 o
  -7   3   3     1295.35     1331.75     35.88 o
  -6   3   3     2105.24     1991.59     35.62 o
  -5   3   3      317.52      237.41     12.52 o
  -4   3   3     1101.34     1107.31     25.02 o
  -3   3   3     1755.68     2012.65     24.74 o
  -2   3   3     1764.17     1832.45     23.62 o
  -1   3   3     5323.29     5006.49     54.76 o
   0   3   3     6531.25     5170.03     51.32 o
   1   3   3     9510.64    10397.29    102.10 o
   2   3   3     2551.46     2509.21     26.05 o
   3   3   3     3626.39     3460.64     41.03 o
   4   3   3    10702.31    10732.57    110.27 o
   5   3   3     2809.67     2664.41     39.82 o
   6   3   3     8133.35     7769.08    104.35 o
   7   3   3      951.79      909.28     28.75 o
   8   3   3     1264.29     1457.76     45.10 o
   9   3   3      255.79      207.00     28.34 o
  -9   4   3      650.47      678.68     49.10 o
  -8   4   3      153.73      151.90     26.35 o
  -7   4   3       70.77       64.16     15.83 o
  -6   4   3      144.35      195.48     15.63 o
  -5   4   3      680.00      649.86     19.43 o
  -4   4   3      519.96      451.33     13.07 o
  -3   4   3     6141.08     5873.90     72.60 o
  -2   4   3    11941.55    12167.31    109.24 o
  -1   4   3    11643.48    10845.49    123.08 o
   0   4   3    20598.78    22074.63    208.22 o
   1   4   3      579.22      585.33     14.86 o
   2   4   3    14486.23    13469.88    139.98 o
   3   4   3       36.95       72.94      9.90 o
   4   4   3     5596.12     5791.26     83.37 o
   5   4   3       30.96       34.20      8.85 o
   6   4   3     1380.22     1380.24     33.09 o
   7   4   3       80.62      102.00     17.02 o
   8   4   3     1174.83     1117.95     44.06 o
   9   4   3       14.76       13.46     24.88 o
  -9   5   3      204.71      171.96     29.97 o
  -8   5   3        4.42       15.64     19.64 o
  -7   5   3      643.72      660.52     28.99 o
  -6   5   3     1007.44      917.98     41.97 o
  -5   5   3     1741.25     1624.02     33.45 o
  -4   5   3     2624.00     2827.61     37.51 o
  -3   5   3     7380.87     7829.31     78.88 o
  -2   5   3    24803.49    25624.94    308.25 o
  -1   5   3     5717.83     5224.33     65.31 o
   0   5   3     3927.96     3471.97     39.44 o
   1   5   3      199.56      535.76     12.07 o
   2   5   3    10405.67    10165.16    100.39 o
   3   5   3     4666.76     4036.92     56.04 o
   4   5   3     6582.32     6105.67     62.86 o
   5   5   3     6405.39     6348.90     78.80 o
   6   5   3      558.09      621.26     32.71 o
   7   5   3      237.17      234.43     20.87 o
   8   5   3      829.30      830.08     42.95 o
   9   5   3       49.92       35.01     25.15 o
  -9   6   3      118.53      116.13     27.41 o
  -8   6   3      267.64      235.02     27.28 o
  -7   6   3     1448.68     1456.62     44.87 o
  -6   6   3      193.83      206.30     17.11 o
  -5   6   3     4091.53     3935.01     54.75 o
  -4   6   3     5410.69     5248.77     55.32 o
  -3   6   3    21124.02    21022.30    290.61 o
  -2   6   3     2523.12     2285.42     39.78 o
  -1   6   3      800.49      790.79     21.85 o
   0   6   3    10997.11    11997.79    127.16 o
   1   6   3       10.64       34.80      6.17 o
   2   6   3     1468.80     1045.08     16.94 o
   3   6   3      298.23      308.36     10.98 o
   4   6   3      739.57      750.82     23.25 o
   5   6   3       99.91       92.67     12.80 o
   6   6   3      134.68      125.59     14.70 o
   7   6   3      661.16      654.62     30.06 o
   8   6   3      835.65      876.88     41.62 o
   9   6   3      292.27      276.14     31.28 o
  -9   7   3       17.26       22.80     21.57 o
  -8   7   3      191.72      131.76     22.70 o
  -7   7   3      572.50      448.16     27.73 o
  -6   7   3      400.27      405.58     21.34 o
  -5   7   3       69.37      119.05     13.82 o
  -4   7   3     1501.42     1494.42     39.81 o
  -3   7   3      299.08      330.78     18.34 o
  -2   7   3    21339.75    20801.95    286.88 o
  -1   7   3     1588.80     1399.42     33.04 o
   0   7   3    16370.29    16385.43    171.54 o
   1   7   3      928.35     1249.19     23.59 o
   2   7   3    12985.45    13648.18    155.33 o
   3   7   3      811.61      813.69     18.12 o
   4   7   3      626.89      551.16     30.11 o
   5   7   3      289.48      253.07     36.29 o
   6   7   3      253.76      166.27     24.51 o
   7   7   3      172.79      238.04     36.37 o
   8   7   3      329.45      302.31     43.07 o
   9   7   3        1.15      -13.52     31.67 o
  -8   8   3       69.24       26.13     25.73 o
  -7   8   3     1086.33      958.65     55.47 o
  -6   8   3      438.63      469.89     26.23 o
  -5   8   3    10378.17    10125.96    195.14 o
  -4   8   3       24.24       23.99     12.08 o
  -3   8   3    10042.31     9915.75    181.22 o
  -2   8   3      192.23      353.97     28.70 o
  -1   8   3      352.45      373.85     16.09 o
   0   8   3     2403.35     2442.41     39.07 o
   1   8   3        4.60       11.35      5.98 o
   2   8   3       58.49       40.44      6.50 o
   3   8   3      423.67      510.12     45.00 o
   4   8   3       19.52        8.94      9.03 o
   5   8   3      503.96      537.73     26.60 o
   6   8   3      179.07      213.00     22.43 o
   7   8   3      226.45      198.06     51.17 o
   8   8   3       15.51      -22.48     27.23 o
  -8   9   3       88.94      109.39     25.21 o
  -7   9   3        1.25      -16.20     40.00 o
  -6   9   3       85.98      124.59     29.20 o
  -5   9   3       17.11       28.56     21.63 o
  -4   9   3      654.48      634.62     34.27 o
  -3   9   3       20.11       26.68     11.91 o
  -2   9   3     7376.85     7932.30    145.89 o
  -1   9   3     2265.23     2627.60     47.95 o
   0   9   3    10666.58    11130.93    147.74 o
   1   9   3     3304.09     3524.20     65.23 o
   2   9   3     3696.49     4022.56     90.09 o
   3   9   3       49.34       44.35     14.47 o
   4   9   3      860.39      846.30     36.54 o
   5   9   3     1349.72     1448.96     56.53 o
   6   9   3       19.44        0.89     15.47 o
   7   9   3       13.86        3.87     23.48 o
   8   9   3        6.32       17.78     27.61 o
  -8  10   3       35.86      -24.82     55.91 o
  -7  10   3      279.15      373.86     77.52 o
  -6  10   3     1819.24     1793.16     88.62 o
  -5  10   3     2515.69     2477.89     79.47 o
  -4  10   3     1009.63     1094.22     60.47 o
  -3  10   3     1783.91     2202.99     63.36 o
  -2  10   3      612.44      769.71     25.34 o
  -1  10   3     1979.50     1907.26     40.41 o
   0  10   3      113.22      159.71     14.38 o
   1  10   3       51.81       44.18     15.86 o
   2  10   3     2370.11     2746.83     72.27 o
   3  10   3       18.64       10.67     14.07 o
   4  10   3        3.97      -14.75     14.75 o
   5  10   3      104.86       73.47     20.22 o
   6  10   3      594.53      625.83     84.52 o
   7  10   3      133.24      260.14     68.90 o
   8  10   3      245.95      313.21     48.61 o
  -7  11   3      907.01      911.23    104.82 o
  -6  11   3       13.80       11.03     30.10 o
  -5  11   3       36.75       -6.95     21.15 o
  -4  11   3      340.50      318.57     40.23 o
  -3  11   3      734.64      817.44     50.70 o
  -2  11   3     1593.18     1697.91     54.83 o
  -1  11   3     3413.00     3608.51     63.61 o
   0  11   3     2281.85     2551.24     57.93 o
   1  11   3     1465.72     1607.45     53.15 o
   2  11   3      837.99      908.16     42.49 o
   3  11   3       67.91       96.58     19.66 o
   4  11   3      459.33      491.43     32.81 o
   5  11   3      355.75      406.84     53.05 o
   6  11   3     1307.84     1294.29    114.89 o
   7  11   3       15.16       26.72     51.39 o
  -7  12   3       83.64      151.82     65.69 o
  -6  12   3      893.37      738.85     67.55 o
  -5  12   3      387.21      355.20     78.76 o
  -4  12   3     1678.53     1851.50     83.31 o
  -3  12   3      253.38      247.62     35.11 o
  -2  12   3      309.38      403.29     35.49 o
  -1  12   3       71.34       68.74     28.03 o
   0  12   3       20.64       35.85     18.12 o
   1  12   3      286.86      170.05     24.38 o
   2  12   3      527.70      495.78     35.05 o
   3  12   3      445.02      321.20     28.05 o
   4  12   3      332.38      411.14     32.24 o
   5  12   3        5.23      -24.58     27.53 o
   6  12   3       95.99       70.80     55.62 o
   7  12   3        0.43       44.53     60.15 o
  -6  13   3      601.02      654.51     65.97 o
  -5  13   3       60.13       54.69     41.17 o
  -4  13   3      224.16      193.38     39.88 o
  -3  13   3      584.78      743.20     85.55 o
  -2  13   3       16.97       36.17     26.08 o
  -1  13   3     1689.86     1801.34     77.25 o
   0  13   3      115.31      211.45     62.04 o
   1  13   3      511.04      588.13     37.70 o
   2  13   3     1047.49     1111.96     50.76 o
   3  13   3        3.78        1.67     18.94 o
   4  13   3     1603.79     1391.27     62.75 o
   5  13   3      107.40      115.32     41.19 o
   6  13   3      763.65      804.37    105.40 o
  -6  14   3      385.46      345.28     57.74 o
  -5  14   3       26.68       31.40     36.79 o
  -4  14   3      583.94      516.78     84.23 o
  -3  14   3      104.14       52.55     48.32 o
  -2  14   3       13.10       -3.07     37.52 o
  -1  14   3       19.47       24.34     35.98 o
   0  14   3        2.49        3.05     26.48 o
   1  14   3      609.32      482.69     47.32 o
   2  14   3        1.55        3.57     26.38 o
   3  14   3      829.21      781.19     43.82 o
   4  14   3      251.97      251.90     47.83 o
   5  14   3       94.59       99.53     60.15 o
   6  14   3       13.49      -47.44     50.36 o
  -5  15   3       33.86       88.93     94.01 o
  -4  15   3      376.37      305.54     72.41 o
  -3  15   3      236.53      315.76     71.82 o
  -2  15   3      229.57      308.17     68.47 o
  -1  15   3      252.77      283.86     43.63 o
   0  15   3        0.99      -11.87     32.19 o
   1  15   3      329.78      401.92     74.74 o
   2  15   3      333.81      381.11     48.41 o
   3  15   3      172.24      203.61     34.92 o
   4  15   3     1955.91     2081.98    103.94 o
   5  15   3        5.68       26.38     88.39 o
  -4  16   3        4.28      -49.20     49.20 o
  -3  16   3      100.88      164.23     66.28 o
  -2  16   3       31.88        4.67     48.47 o
  -1  16   3      213.16      316.49     71.97 o
   0  16   3      186.58      211.67     43.83 o
   1  16   3     1069.85     1101.51     72.90 o
   2  16   3       51.30      107.20     39.18 o
   3  16   3      708.31      709.31     67.72 o
   4  16   3       53.61      153.83     47.70 o
  -2  17   3        5.23       -6.28     55.18 o
  -1  17   3       55.82       49.20     55.91 o
   0  17   3       18.43       39.67     35.61 o
   1  17   3      244.10      372.87     54.51 o
   2  17   3      417.89      483.61     48.19 o
 -10   0   4      864.28      944.94     67.38 o
  -8   0   4     1523.23     1377.13     81.50 o
  -6   0   4     1005.42     1008.04     35.61 o
  -4   0   4     3019.65     2787.27     61.87 o
  -2   0   4     2021.12     2032.47     30.35 o
   0   0   4   145678.30   143443.94   1863.70 o
   2   0   4    15569.41    13791.63    152.97 o
   4   0   4      530.44      815.39     29.75 o
   6   0   4       92.91       84.97     16.64 o
   8   0   4      204.02      150.32     24.09 o
 -10   1   4       76.27        8.30     27.38 o
  -9   1   4       32.80       49.52     22.85 o
  -8   1   4      677.87      701.65     28.39 o
  -7   1   4     1162.40     1116.21     31.07 o
  -6   1   4      173.95      227.21     15.69 o
  -5   1   4      176.23      269.95     13.12 o
  -4   1   4        7.44        5.92      6.12 o
  -3   1   4      189.02      182.39     10.17 o
  -2   1   4      739.43      550.38     11.76 o
  -1   1   4    22733.30    21974.90    217.16 o
   0   1   4     2158.14     2436.27     27.64 o
   1   1   4    10912.67    11193.74     83.81 o
   2   1   4      744.40      733.33     12.13 o
   3   1   4    13867.53    14346.82    131.89 o
   4   1   4      725.74      686.82     17.50 o
   5   1   4    15248.69    14406.21    147.47 o
   6   1   4       27.80       93.24     12.80 o
   7   1   4     1751.26     1710.78     36.03 o
   8   1   4      516.67      503.85     25.70 o
   9   1   4       51.46       42.71     21.04 o
  -9   2   4      125.31       63.89     26.27 o
  -8   2   4      178.44      211.78     26.30 o
  -7   2   4       93.42       67.81     13.47 o
  -6   2   4     1142.55      927.74     24.05 o
  -5   2   4      674.63      635.90     21.97 o
  -4   2   4     1636.68     1566.36     25.70 o
  -3   2   4      576.20      551.93     20.48 o
  -2   2   4    23168.34    24513.71    215.63 o
  -1   2   4     8654.31     9674.68     96.80 o
   0   2   4    38424.72    41160.27    436.75 o
   1   2   4    55375.29    57980.81    479.43 o
   2   2   4     5435.52     5235.31     49.46 o
   3   2   4      102.47      109.82      7.19 o
   4   2   4     1633.75     1477.42     25.43 o
   5   2   4     1570.32     1574.34     29.20 o
   6   2   4       28.93       57.32     11.17 o
   7   2   4      342.80      355.86     26.09 o
   8   2   4      412.63      528.53     28.15 o
   9   2   4       83.75       73.22     22.03 o
  -9   3   4      127.25      147.71     35.03 o
  -8   3   4     1114.77     1251.19     45.61 o
  -7   3   4      446.15      340.08     20.98 o
  -6   3   4       90.53      111.36     13.76 o
  -5   3   4     2208.11     1984.69     32.47 o
  -4   3   4     6469.21     6157.41     68.74 o
  -3   3   4     2662.64     2588.60     32.78 o
  -2   3   4     4188.77     4116.73     44.97 o
  -1   3   4     9794.51    10613.63    109.83 o
   0   3   4     1032.07      884.65     14.81 o
   1   3   4     7753.54     7967.82     80.58 o
   2   3   4    12092.83    12894.02    115.92 o
   3   3   4     7626.25     7981.21     81.24 o
   4   3   4     3860.99     4050.24     56.07 o
   5   3   4     6499.30     6774.04     83.70 o
   6   3   4      143.32      112.56     13.28 o
   7   3   4     1199.61     1016.07     29.94 o
   8   3   4      483.95      485.59     40.50 o
   9   3   4      170.03      143.40     25.97 o
  -9   4   4       31.71        6.61     23.21 o
  -8   4   4      590.82      726.54     43.63 o
  -7   4   4     1998.89     1959.60     48.38 o
  -6   4   4     2963.40     2698.81     54.31 o
  -5   4   4     2256.51     2303.80     34.58 o
  -4   4   4     1926.23     2045.75     28.89 o
  -3   4   4       54.16      182.74     14.00 o
  -2   4   4     5921.31     7287.01    123.32 o
  -1   4   4     4961.13     5086.00     52.52 o
   0   4   4     9303.99    10830.26    103.90 o
   1   4   4    10975.18    12429.96    122.23 o
   2   4   4     7544.25     7404.27     81.03 o
   3   4   4     5165.72     5539.59     55.71 o
   4   4   4      487.89      513.28     16.88 o
   5   4   4     1391.25     1429.26     29.51 o
   6   4   4     1698.53     1488.74     32.74 o
   7   4   4      693.52      686.23     30.61 o
   8   4   4      615.28      623.63     46.37 o
   9   4   4       72.64       34.00     28.49 o
  -9   5   4      298.39      307.77     33.81 o
  -8   5   4      533.71      510.09     35.53 o
  -7   5   4     2127.68     2196.84     50.91 o
  -6   5   4        3.21        8.57     11.81 o
  -5   5   4       13.67       16.41      8.47 o
  -4   5   4    12302.71    11927.92    130.46 o
  -3   5   4     5532.83     5496.72     57.97 o
  -2   5   4     7378.59     8128.06     87.15 o
  -1   5   4     1039.33     1204.87     24.36 o
   0   5   4       22.24       27.60      4.29 o
   1   5   4      857.61      803.80     15.31 o
   2   5   4     3228.77     3810.22     51.64 o
   3   5   4       23.00       12.14      5.11 o
   4   5   4     3867.64     3727.59     46.79 o
   5   5   4      678.43      705.14     20.38 o
   6   5   4        3.36       13.69     11.90 o
   7   5   4      338.22      335.28     23.25 o
   8   5   4      187.54      172.33     23.94 o
   9   5   4      832.84      760.49     45.49 o
  -9   6   4       31.22       26.52     23.65 o
  -8   6   4     1692.47     1566.91     63.60 o
  -7   6   4      184.85      177.51     20.80 o
  -6   6   4     4458.36     4640.92     76.94 o
  -5   6   4     1385.06     1528.40     31.15 o
  -4   6   4    10234.72     9889.88     99.90 o
  -3   6   4      138.94      304.48     11.86 o
  -2   6   4     2293.73     2483.81     47.60 o
  -1   6   4     4619.45     4886.24     69.72 o
   0   6   4      116.52      237.53      8.96 o
   1   6   4     6640.46     7201.35     86.83 o
   2   6   4       82.40      157.64     10.39 o
   3   6   4     1176.39     1274.79     21.43 o
   4   6   4     2216.54     1902.71     41.74 o
   5   6   4        7.03       62.87     15.38 o
   6   6   4     4019.30     3942.13     68.21 o
   7   6   4      396.82      376.72     24.57 o
   8   6   4      850.13      903.80     45.73 o
   9   6   4      106.57      148.44     27.10 o
  -9   7   4      526.47      479.68     34.07 o
  -8   7   4      388.17      432.62     39.48 o
  -7   7   4     2126.50     2270.29     59.99 o
  -6   7   4      888.96      737.65     26.39 o
  -5   7   4      210.50      273.95     21.73 o
  -4   7   4     2929.47     2900.45     59.88 o
  -3   7   4     3612.67     3603.78    101.29 o
  -2   7   4       56.78      111.09     25.99 o
  -1   7   4     8905.97     8063.03    178.05 o
   0   7   4       21.82        8.84      5.02 o
   1   7   4      971.09     1126.66     21.52 o
   2   7   4     1648.14     1502.52     58.51 o
   3   7   4       89.74       97.77      6.93 o
   4   7   4       36.45       43.21     12.73 o
   5   7   4     2393.79     2196.86     59.51 o
   6   7   4       14.13       19.22     15.97 o
   7   7   4      993.72      983.04     48.20 o
   8   7   4       75.14      140.82     37.04 o
   9   7   4      956.18     1093.42     71.66 o
  -8   8   4      705.13      716.86     48.69 o
  -7   8   4      340.13      342.39     58.54 o
  -6   8   4     6175.03     6251.76    111.14 o
  -5   8   4      283.93      416.24     34.55 o
  -4   8   4     7075.41     6916.06    127.69 o
  -3   8   4     2838.91     2757.79     71.77 o
  -2   8   4     4274.12     3986.92     71.48 o
  -1   8   4      530.69      626.50     25.26 o
   0   8   4      108.02       86.98      8.66 o
   1   8   4      563.15      483.55     14.72 o
   2   8   4        9.54       17.32     19.56 o
   3   8   4     1126.41     1225.93     39.14 o
   4   8   4     2885.71     2881.91     54.12 o
   5   8   4      633.62      657.85     49.94 o
   6   8   4     4125.38     3964.91    138.90 o
   7   8   4       10.92        4.75     25.71 o
   8   8   4     1111.55     1160.33     67.08 o
  -8   9   4       87.08       81.32     22.82 o
  -7   9   4      481.46      472.84     77.81 o
  -6   9   4        0.54       14.38     22.36 o
  -5   9   4       10.43       21.54     19.68 o
  -4   9   4      448.92      441.32     40.15 o
  -3   9   4     1101.27     1153.23     37.04 o
  -2   9   4     1381.78     1283.42     35.69 o
  -1   9   4     6791.84     6466.99     93.95 o
   0   9   4     2009.06     1805.92     37.54 o
   1   9   4      461.42      387.99     19.38 o
   2   9   4       53.50       83.04     17.89 o
   3   9   4        4.57        1.21     13.05 o
   4   9   4      403.80      420.03     28.70 o
   5   9   4       74.66      100.81     14.80 o
   6   9   4        3.01        0.02     15.47 o
   7   9   4      670.40      602.19     44.41 o
   8   9   4      255.31      218.00     91.53 o
  -8  10   4      423.09      404.08     80.29 o
  -7  10   4     1496.61     1758.96    134.16 o
  -6  10   4     3653.60     3627.21    199.41 o
  -5  10   4     2923.82     2867.27    109.32 o
  -4  10   4      864.79      935.40     57.28 o
  -3  10   4      900.50      762.84     36.63 o
  -2  10   4     2975.55     2870.63     60.00 o
  -1  10   4      511.70      589.64     22.56 o
   0  10   4     1199.67     1365.31     33.47 o
   1  10   4     2134.74     1915.35     56.99 o
   2  10   4      890.00     1029.72     43.24 o
   3  10   4      200.97      260.96     23.81 o
   4  10   4     1247.81     1273.45     45.89 o
   5  10   4     1664.98     1583.55     62.11 o
   6  10   4     1880.13     1739.54    126.13 o
   7  10   4      362.01      380.68     49.05 o
   8  10   4      317.70      333.68     57.37 o
  -7  11   4       13.98       -2.92     52.70 o
  -6  11   4        1.09      -26.83     29.45 o
  -5  11   4      448.62      461.81     40.66 o
  -4  11   4      417.91      525.29     47.08 o
  -3  11   4      110.55      184.27     43.94 o
  -2  11   4     3226.39     2809.38    138.10 o
  -1  11   4       74.15       38.34     11.74 o
   0  11   4     1159.82     1121.08     37.49 o
   1  11   4     1594.36     1482.04     52.57 o
   2  11   4     1410.06     1392.22     51.70 o
   3  11   4       60.18       50.11     18.34 o
   4  11   4      349.21      305.08     28.23 o
   5  11   4      420.05      389.07     44.59 o
   6  11   4       12.65      -25.69     44.96 o
   7  11   4      355.15      468.17     87.59 o
  -7  12   4      502.51      595.35     67.68 o
  -6  12   4       55.77       59.82     37.73 o
  -5  12   4     1758.10     1840.39     89.10 o
  -4  12   4     1961.66     1949.35     84.66 o
  -3  12   4      887.74      640.57     49.10 o
  -2  12   4      512.93      433.86     41.77 o
  -1  12   4      284.38      250.55     33.62 o
   0  12   4     1814.64     2188.13     78.20 o
   1  12   4      664.71      623.64     48.17 o
   2  12   4     2218.78     2280.41     70.32 o
   3  12   4        0.25        7.00     16.73 o
   4  12   4      118.67       96.41     22.92 o
   5  12   4      938.50      924.13     69.96 o
   6  12   4      439.96      409.19     79.27 o
   7  12   4      678.13      601.45     99.56 o
  -6  13   4        5.11        7.80     35.09 o
  -5  13   4        1.26       -8.43     30.96 o
  -4  13   4      236.73      313.07     44.56 o
  -3  13   4      582.91      593.57     77.08 o
  -2  13   4      360.05      325.40     39.35 o
  -1  13   4      106.29      149.44     32.30 o
   0  13   4       97.97       76.93     28.34 o
   1  13   4      325.21      285.68     33.07 o
   2  13   4      430.17      401.72     34.83 o
   3  13   4     1212.79     1321.12     50.15 o
   4  13   4      574.88      723.95     47.60 o
   5  13   4      448.18      533.93     59.97 o
   6  13   4       10.22       45.69     55.33 o
  -6  14   4       30.42      124.74     44.39 o
  -5  14   4      762.20      823.98    167.44 o
  -4  14   4      398.75      397.51     76.79 o
  -3  14   4      529.85      578.39     82.19 o
  -2  14   4      255.95      377.51     67.44 o
  -1  14   4       34.48       50.31     31.09 o
   0  14   4     3057.45     2863.64    104.11 o
   1  14   4        3.93       48.86     29.01 o
   2  14   4      813.82     1123.11    123.72 o
   3  14   4        0.93        6.86     20.85 o
   4  14   4      289.38      180.86     43.77 o
   5  14   4      118.14      150.15     45.52 o
  -5  15   4      136.94       62.17     43.87 o
  -4  15   4       17.22      -24.67     47.30 o
  -3  15   4      454.19      535.76     84.67 o
  -2  15   4       65.72       55.77     49.78 o
  -1  15   4       26.64       11.01     29.49 o
   0  15   4       62.35       49.62     32.34 o
   1  15   4      221.41      155.67     38.75 o
   2  15   4        0.26       -0.43     30.15 o
   3  15   4     1269.15     1269.44     64.03 o
   4  15   4        0.67       10.52     37.57 o
   5  15   4      423.22      466.38     63.99 o
  -4  16   4       73.52       32.70     56.64 o
  -3  16   4       15.63       -2.92     48.32 o
  -2  16   4      486.37      432.99     80.73 o
  -1  16   4      416.33      376.35     77.23 o
   0  16   4     1056.14     1248.79     77.23 o
   1  16   4      152.72      150.37     40.96 o
   2  16   4     1341.56     1381.12     66.99 o
   3  16   4      247.15      240.90     48.52 o
   4  16   4      220.83      291.05     55.82 o
  -2  17   4      118.04      243.06     71.24 o
  -1  17   4      419.97      413.72     81.60 o
   0  17   4       91.83      149.93     63.94 o
   1  17   4      124.91      174.73     44.36 o
   2  17   4       98.19       71.95     33.14 o
  -9   0   5       63.27       45.31     34.27 o
  -7   0   5       91.51       50.18     27.47 o
  -5   0   5     1438.89     1553.90     41.51 o
  -3   0   5    10681.40    10259.60    144.43 o
  -1   0   5    25676.11    26048.21    303.61 o
   1   0   5    15398.28    15355.92    166.92 o
   3   0   5       12.07       18.70      7.86 o
   5   0   5      221.44      200.35     17.75 o
   7   0   5      162.19      202.99     23.42 o
   9   0   5      544.41      481.51     53.50 o
 -10   1   5       86.95      103.99     27.81 o
  -9   1   5      242.70      239.90     29.57 o
  -8   1   5       10.26       17.97     15.23 o
  -7   1   5       36.22       14.05     11.08 o
  -6   1   5     1263.86     1282.48     27.95 o
  -5   1   5     2664.58     2735.86     52.66 o
  -4   1   5    15647.43    15141.19    161.10 o
  -3   1   5       36.81       10.55      5.98 o
  -2   1   5      422.03      305.24      7.60 o
  -1   1   5     6329.56     5715.21     57.64 o
   0   1   5      100.45      183.25      5.76 o
   1   1   5     9225.31    11126.05     91.00 o
   2   1   5      374.88      168.63      6.05 o
   3   1   5       18.31       14.14      4.49 o
   4   1   5       53.33       72.98      8.23 o
   5   1   5      352.43      337.84     16.92 o
   6   1   5     1281.87     1347.88     29.60 o
   7   1   5      981.10      923.36     27.24 o
   8   1   5      482.10      426.70     24.41 o
   9   1   5        3.92       -4.76     19.48 o
  -9   2   5       70.23       65.08     34.78 o
  -8   2   5      671.54      799.84     31.51 o
  -7   2   5       90.59       50.49     13.02 o
  -6   2   5     1336.68     1193.93     31.99 o
  -5   2   5       21.73       38.25      8.32 o
  -4   2   5      456.86      442.54     12.65 o
  -3   2   5    20105.76    19411.08    197.42 o
  -2   2   5     1186.42     1584.87     24.98 o
  -1   2   5    68630.89    68782.79    672.50 o
   0   2   5     8481.61     9444.21     97.63 o
   1   2   5     7006.61     6913.35     55.53 o
   2   2   5      427.88      321.86     10.21 o
   3   2   5      328.46      375.68     12.91 o
   4   2   5     4820.37     4980.44     58.84 o
   5   2   5     2150.73     2323.80     36.96 o
   6   2   5     1233.65     1305.62     31.96 o
   7   2   5      758.04      775.86     27.04 o
   8   2   5      356.60      409.62     27.78 o
   9   2   5      795.84      698.80     36.81 o
  -9   3   5      507.96      470.47     46.61 o
  -8   3   5      593.21      628.08     34.61 o
  -7   3   5       36.13       70.46     15.12 o
  -6   3   5     1596.86     1562.14     33.33 o
  -5   3   5     4951.81     4895.60     60.09 o
  -4   3   5     3935.87     3297.77     39.83 o
  -3   3   5     7725.60     7383.96     76.43 o
  -2   3   5    16586.33    17667.42    157.58 o
  -1   3   5    14688.14    16119.50    163.68 o
   0   3   5     6177.82     6883.33     73.34 o
   1   3   5     8328.86     8998.55    110.84 o
   2   3   5     2399.70     2634.59     27.92 o
   3   3   5     5784.98     5473.07     55.97 o
   4   3   5      202.89      183.67     10.29 o
   5   3   5      176.53      239.83     13.89 o
   6   3   5      121.19      175.51     16.52 o
   7   3   5     2812.52     2799.86     55.23 o
   8   3   5        1.76      -11.55     16.62 o
   9   3   5      165.27      170.05     25.16 o
  -9   4   5      295.33      256.43     38.34 o
  -8   4   5     1056.53      956.62     56.91 o
  -7   4   5      161.49      200.40     19.75 o
  -6   4   5     3606.05     3486.21     63.74 o
  -5   4   5      335.41      436.92     14.77 o
  -4   4   5        0.52        8.19      5.77 o
  -3   4   5    12922.53    12801.63    124.75 o
  -2   4   5     8359.33     8320.15     97.35 o
  -1   4   5    11788.23    11365.13    117.32 o
   0   4   5    12431.19    11108.51    114.38 o
   1   4   5    20476.20    21408.46    234.75 o
   2   4   5     1019.04     1127.79     15.45 o
   3   4   5     4845.36     4578.16     47.42 o
   4   4   5      355.66      295.42     16.94 o
   5   4   5     4708.67     5081.66     67.20 o
   6   4   5     3279.91     3486.39     54.40 o
   7   4   5     2049.24     2108.27     53.61 o
   8   4   5        0.72       -6.08     16.68 o
   9   4   5      840.15      773.53     46.79 o
  -9   5   5      139.02      112.24     27.59 o
  -8   5   5     1030.70      913.80     44.81 o
  -7   5   5      234.37      282.96     21.74 o
  -6   5   5     1286.10     1268.38     35.67 o
  -5   5   5     4220.98     4106.78     56.62 o
  -4   5   5      275.12      257.57     12.50 o
  -3   5   5     5111.76     5273.47     55.99 o
  -2   5   5     2316.25     2297.86     32.79 o
  -1   5   5      130.98       47.47      4.71 o
   0   5   5     3372.96     3573.65     45.04 o
   1   5   5     1613.30     1179.97     19.94 o
   2   5   5     7379.11     7900.16     97.67 o
   3   5   5     2558.93     2309.22     48.37 o
   4   5   5      497.89      548.12     12.25 o
   5   5   5       50.08       94.88     10.26 o
   6   5   5       45.60       39.39     13.95 o
   7   5   5      684.40      763.03     34.13 o
   8   5   5      407.19      515.10     32.08 o
   9   5   5      838.06      781.06     45.78 o
  -9   6   5      909.28      887.26    109.03 o
  -8   6   5      150.60      186.64     26.40 o
  -7   6   5     1260.68     1290.59     46.66 o
  -6   6   5        8.60       19.58     11.11 o
  -5   6   5     3670.06     3661.54     56.82 o
  -4   6   5       68.43       63.95      7.23 o
  -3   6   5      362.21      391.21     12.37 o
  -2   6   5     2786.18     2874.74     52.97 o
  -1   6   5     1301.62     1046.94     23.83 o
   0   6   5     7653.99     6924.11     77.62 o
   1   6   5     3439.62     2884.76     55.34 o
   2   6   5     4477.29     4740.29     62.45 o
   3   6   5     6145.65     6570.99     82.79 o
   4   6   5       39.44      124.55     20.45 o
   5   6   5     5745.93     5622.82    110.89 o
   6   6   5      966.69     1025.88     30.20 o
   7   6   5     1525.64     1623.39     69.31 o
   8   6   5       18.66       24.04     25.93 o
   9   6   5      335.83      343.96     31.36 o
  -9   7   5       33.44       41.64     32.80 o
  -8   7   5     2083.71     1993.33     78.26 o
  -7   7   5        9.51       21.64     16.59 o
  -6   7   5      271.88      290.51     18.77 o
  -5   7   5      807.53      813.27     22.25 o
  -4   7   5     1582.97     1500.35     30.40 o
  -3   7   5      806.90      761.76     26.09 o
  -2   7   5      525.27      744.17     29.42 o
  -1   7   5     1161.36     1150.73     36.33 o
   0   7   5     1510.97     1446.96     24.09 o
   1   7   5     1561.68     1580.24     26.32 o
   2   7   5     1489.18     1814.22     44.36 o
   3   7   5       46.05       29.18      7.83 o
   4   7   5     2119.24     2059.65     49.16 o
   5   7   5      320.59      364.51     24.21 o
   6   7   5      149.11      138.03     20.81 o
   7   7   5      385.03      378.87     34.38 o
   8   7   5      817.93      958.26     63.54 o
   9   7   5        4.15       25.60     35.08 o
  -8   8   5      281.19      282.00     29.17 o
  -7   8   5     2413.66     2513.26     80.34 o
  -6   8   5      443.33      445.42     23.74 o
  -5   8   5     1864.28     1829.94     77.55 o
  -4   8   5        3.49       18.06     15.73 o
  -3   8   5        7.85        3.88      9.89 o
  -2   8   5      773.90      694.40     25.08 o
  -1   8   5      313.16      334.75     20.68 o
   0   8   5       51.35       64.85      8.54 o
   1   8   5      129.98      231.00     10.88 o
   2   8   5      737.45      667.39     32.53 o
   3   8   5     8626.89     8974.90    145.78 o
   4   8   5      484.28      493.46     24.17 o
   5   8   5     2402.84     2520.11     59.34 o
   6   8   5       48.27       74.16     18.98 o
   7   8   5     2236.74     2291.27     72.03 o
   8   8   5        1.46      -12.47     31.02 o
  -8   9   5      774.25      744.52     95.47 o
  -7   9   5      203.22      238.39     62.34 o
  -6   9   5      289.28      248.36     33.65 o
  -5   9   5     1092.53      958.09     49.43 o
  -4   9   5      413.56      304.73     36.90 o
  -3   9   5      168.66      210.42     17.88 o
  -2   9   5      308.65      414.45     25.14 o
  -1   9   5      408.91      326.06     16.84 o
   0   9   5      257.36      208.48     13.99 o
   1   9   5        9.91       22.41     11.75 o
   2   9   5     3633.65     3632.59     73.77 o
   3   9   5      220.94      229.63     29.48 o
   4   9   5     1667.03     1670.87     50.75 o
   5   9   5      482.06      479.87     24.93 o
   6   9   5      217.51      257.54     25.93 o
   7   9   5       16.22       60.99     27.15 o
   8   9   5      265.02      283.93     39.81 o
  -8  10   5      593.06      715.76     95.18 o
  -7  10   5     1794.65     1884.52    146.35 o
  -6  10   5     1549.48     1529.08     82.93 o
  -5  10   5      358.65      410.96     37.21 o
  -4  10   5      143.83      265.72     58.32 o
  -3  10   5       74.36       74.62     15.02 o
  -2  10   5      841.92      813.38     30.12 o
  -1  10   5      808.61      776.67     28.23 o
   0  10   5     1021.57     1079.63     29.46 o
   1  10   5     1786.49     1556.74     43.67 o
   2  10   5      266.36      307.62     23.75 o
   3  10   5     2261.45     2312.83     59.66 o
   4  10   5      996.41     1077.59     43.25 o
   5  10   5     2922.32     3079.25     89.15 o
   6  10   5     1021.57     1031.45     64.67 o
   7  10   5     1197.59     1177.27     72.04 o
   8  10   5      106.19       35.35     56.13 o
  -7  11   5        1.11       21.34     59.78 o
  -6  11   5      196.63      197.69     44.13 o
  -5  11   5      712.62      746.32     47.97 o
  -4  11   5      669.23      718.75     52.70 o
  -3  11   5       79.01       72.42     45.47 o
  -2  11   5      802.31      785.37     46.88 o
  -1  11   5       27.17       71.50     13.10 o
   0  11   5        3.97       11.75     12.99 o
   1  11   5     3129.54     3101.50     79.48 o
   2  11   5     1120.25     1209.65     43.12 o
   3  11   5      926.07     1044.08     42.16 o
   4  11   5      305.36      307.61     28.32 o
   5  11   5       11.08      -23.75     23.75 o
   6  11   5        0.31      -14.01     47.01 o
   7  11   5      299.53      238.98     76.06 o
  -7  12   5       81.00       73.11     41.98 o
  -6  12   5     1108.83     1044.93     76.08 o
  -5  12   5       91.02      100.59     38.18 o
  -4  12   5      646.66      740.94     79.71 o
  -3  12   5     1594.91     1656.51    103.43 o
  -2  12   5      952.78      868.75     81.75 o
  -1  12   5     2674.01     2625.90     90.20 o
   0  12   5      540.76      607.57     30.59 o
   1  12   5     2680.94     2359.63     70.05 o
   2  12   5      314.25      348.26     27.97 o
   3  12   5      547.04      605.81     35.04 o
   4  12   5     1844.78     1912.10     60.40 o
   5  12   5     1116.50     1249.63     72.90 o
   6  12   5     1226.68     1245.97    115.62 o
   7  12   5      281.52      250.51     81.17 o
  -6  13   5      159.97      272.65     52.12 o
  -5  13   5      120.44      113.53     38.81 o
  -4  13   5     1701.56     1730.92     81.91 o
  -3  13   5      327.42      318.54     64.23 o
  -2  13   5      624.43      568.90     73.28 o
  -1  13   5      669.07      566.47     54.38 o
   0  13   5       51.77       34.05     43.50 o
   1  13   5     2428.59     2395.23     73.05 o
   2  13   5       38.03       82.00     20.60 o
   3  13   5      356.47      358.82     31.33 o
   4  13   5       86.37      128.75     29.77 o
   5  13   5        1.82        0.15     46.71 o
   6  13   5        1.10       37.96     56.20 o
  -6  14   5      505.45      389.10     61.43 o
  -5  14   5      184.39      276.55     72.77 o
  -4  14   5      731.01      616.78     86.42 o
  -3  14   5      661.66      837.22     92.55 o
  -2  14   5       42.06       60.88     48.90 o
  -1  14   5     2593.00     2604.91    202.11 o
   0  14   5       46.92      130.27     33.67 o
   1  14   5     2074.95     1999.95     87.37 o
   2  14   5      199.73      251.18     29.18 o
   3  14   5      286.95      305.48     41.65 o
   4  14   5      555.98      638.21     48.75 o
   5  14   5       15.10       27.88     54.45 o
  -5  15   5      148.17      128.41     46.62 o
  -4  15   5     1830.11     1890.34    139.27 o
  -3  15   5       15.23       53.87     52.26 o
  -2  15   5      626.94      560.72     83.94 o
  -1  15   5       82.77      -24.96     40.73 o
   0  15   5        3.10       -6.55     28.32 o
   1  15   5      376.34      462.78     80.29 o
   2  15   5      285.62      389.05     47.38 o
   3  15   5       89.28      110.99     30.63 o
   4  15   5      140.65      173.80     46.30 o
   5  15   5        2.31      -18.69     55.33 o
  -4  16   5      118.75       75.33     63.94 o
  -3  16   5      897.52     1116.34    116.06 o
  -2  16   5      161.07      199.71     66.86 o
  -1  16   5      923.07      996.34    105.40 o
   0  16   5       71.16       37.82     54.96 o
   1  16   5      600.29      695.60     67.01 o
   2  16   5      182.16      223.50     37.76 o
   3  16   5      688.95      596.69     50.13 o
   4  16   5       28.51      -14.21     40.35 o
  -2  17   5      539.47      693.71     99.85 o
  -1  17   5       57.97       68.47     60.15 o
   0  17   5       95.00       78.54     57.66 o
   1  17   5      483.43      514.14     59.40 o
   2  17   5      295.66      413.24     51.90 o
 -10   0   6      782.21      836.83     65.99 o
  -8   0   6     2238.52     2254.22     72.90 o
  -6   0   6       45.15       10.78     13.24 o
  -4   0   6      270.40      293.32     19.01 o
  -2   0   6     5626.91     6017.03     78.40 o
   0   0   6     1726.18     1759.06     39.49 o
   2   0   6     1856.15     1962.61     30.00 o
   4   0   6     4848.50     5259.65     91.95 o
   6   0   6      691.56      725.17     31.31 o
   8   0   6     2238.50     2276.63     64.92 o
 -10   1   6        2.39      -20.49     23.61 o
  -9   1   6      300.49      240.32     29.49 o
  -8   1   6        3.13       34.73     17.30 o
  -7   1   6     2882.66     2824.19     50.58 o
  -6   1   6      863.32      997.47     25.03 o
  -5   1   6    20956.89    20567.30    235.68 o
  -4   1   6     1466.48     1374.11     27.66 o
  -3   1   6    14743.36    14654.38    141.60 o
  -2   1   6     9011.62     8397.96     78.47 o
  -1   1   6     8622.47     7361.49     68.42 o
   0   1   6     1490.23     1734.54     21.14 o
   1   1   6        8.34        4.05      3.45 o
   2   1   6     2747.61     2588.06     24.94 o
   3   1   6     1333.96     1288.11     20.44 o
   4   1   6        0.82       11.36      6.78 o
   5   1   6     7525.89     7593.21     86.43 o
   6   1   6      630.94      754.62     26.02 o
   7   1   6     3977.22     4004.10     64.28 o
   8   1   6      283.55      297.86     25.56 o
   9   1   6      598.12      548.09     36.90 o
  -9   2   6      887.31      758.78     46.46 o
  -8   2   6      343.05      360.44     24.30 o
  -7   2   6      115.06      195.75     17.17 o
  -6   2   6      675.47      677.16     23.38 o
  -5   2   6     1198.59     1308.04     26.04 o
  -4   2   6       12.33       23.44      8.94 o
  -3   2   6     2471.67     2455.00     31.71 o
  -2   2   6     5072.10     5424.44     75.64 o
  -1   2   6     3151.04     2893.08     30.33 o
   0   2   6    14305.03    14554.22    137.88 o
   1   2   6     7419.41     7272.48     58.71 o
   2   2   6     2545.63     2602.49     28.20 o
   3   2   6    17440.06    17979.83    154.86 o
   4   2   6        0.25        8.41      7.22 o
   5   2   6      858.39      980.00     23.22 o
   6   2   6      843.77      765.52     24.69 o
   7   2   6     1377.04     1299.34     34.28 o
   8   2   6     2410.93     2529.67     60.58 o
   9   2   6      357.37      383.95     49.18 o
  -9   3   6      299.47      312.22     55.55 o
  -8   3   6      624.71      603.79     34.30 o
  -7   3   6     4541.91     4384.91     79.48 o
  -6   3   6     2985.33     3083.21     50.88 o
  -5   3   6     3953.09     4106.93     49.91 o
  -4   3   6     2890.07     3013.24     37.52 o
  -3   3   6    10514.08    10645.17    122.78 o
  -2   3   6     3410.81     3602.36     37.57 o
  -1   3   6      574.08      683.81     11.92 o
   0   3   6    13281.82    14064.92    143.88 o
   1   3   6    17715.99    18009.75    153.17 o
   2   3   6     5228.59     5074.64     45.36 o
   3   3   6     1267.39     1084.31     18.86 o
   4   3   6     1212.89     1094.14     21.89 o
   5   3   6      654.60      692.50     21.25 o
   6   3   6     3211.84     3194.47     52.02 o
   7   3   6     1780.85     1946.46     45.36 o
   8   3   6     1573.60     1649.56     48.95 o
   9   3   6       34.05       35.14     22.49 o
  -9   4   6      411.06      461.85     44.79 o
  -8   4   6       10.90       30.95     18.81 o
  -7   4   6     1021.58      928.41     33.91 o
  -6   4   6      156.15      222.49     18.21 o
  -5   4   6       17.86        9.20      7.54 o
  -4   4   6     2997.28     3088.27     38.20 o
  -3   4   6     2862.27     3216.14     52.02 o
  -2   4   6      714.46      813.33     22.94 o
  -1   4   6    22287.30    24109.79    261.78 o
   0   4   6      983.26     1367.32     20.40 o
   1   4   6      108.00      118.31      8.38 o
   2   4   6     9355.99    10672.58    114.79 o
   3   4   6     4114.89     4790.37     46.61 o
   4   4   6     6427.82     6266.56     61.80 o
   5   4   6     2982.97     2878.05     45.11 o
   6   4   6     1391.80     1301.87     33.94 o
   7   4   6        5.46       11.49     13.72 o
   8   4   6     1202.81     1232.35     46.46 o
   9   4   6      517.57      655.26     39.07 o
  -9   5   6      877.40      788.07     58.66 o
  -8   5   6      296.64      259.12     29.49 o
  -7   5   6      563.80      496.76     25.87 o
  -6   5   6     1830.76     1663.21     40.97 o
  -5   5   6     2336.03     2349.24     46.20 o
  -4   5   6     3427.78     3551.96     46.69 o
  -3   5   6      929.88     1139.84     16.90 o
  -2   5   6        0.49       36.46     15.54 o
  -1   5   6      946.30     1034.13     22.45 o
   0   5   6     2358.58     2522.60     33.60 o
   1   5   6    10174.15     9902.43    106.59 o
   2   5   6     5190.05     6252.18     74.21 o
   3   5   6     3357.33     3053.91     39.33 o
   4   5   6       81.59      133.54      8.37 o
   5   5   6      588.68      610.09     24.70 o
   6   5   6      491.92      539.27     24.64 o
   7   5   6       24.04       32.88     15.13 o
   8   5   6     1306.20     1427.19     67.09 o
   9   5   6       24.32       35.72     25.56 o
  -9   6   6      698.29      659.96     41.00 o
  -8   6   6      274.46      292.42     29.68 o
  -7   6   6      436.23      481.95     30.86 o
  -6   6   6        5.88      -10.49     10.49 o
  -5   6   6       52.02       50.03     14.22 o
  -4   6   6      229.67      246.76     12.57 o
  -3   6   6     3326.76     3607.88     58.87 o
  -2   6   6      528.65      523.26     30.70 o
  -1   6   6     5532.68     5855.86     96.64 o
   0   6   6      124.65       83.65      6.41 o
   1   6   6      611.06      592.56     16.66 o
   2   6   6     6578.03     6796.65     87.66 o
   3   6   6      115.14      168.00     13.30 o
   4   6   6     6559.77     6160.18    132.40 o
   5   6   6      258.48      296.04     26.40 o
   6   6   6     1340.80     1270.79     34.26 o
   7   6   6      363.79      467.49     25.65 o
   8   6   6      156.79      148.79     21.36 o
   9   6   6      216.10      141.97     25.46 o
  -9   7   6      599.96      613.92     38.45 o
  -8   7   6       88.96       84.98     22.77 o
  -7   7   6      551.38      523.70     29.81 o
  -6   7   6      226.59      271.76     18.17 o
  -5   7   6      780.16      745.24     21.41 o
  -4   7   6      210.25      208.38     11.59 o
  -3   7   6      219.95      193.26     15.13 o
  -2   7   6     2158.33     2249.63     52.07 o
  -1   7   6     4935.11     4778.00     79.13 o
   0   7   6        0.05       -4.92      4.92 o
   1   7   6     8918.96     8194.82    114.13 o
   2   7   6     1859.06     2348.01     34.53 o
   3   7   6     3676.41     3591.00     70.87 o
   4   7   6     1745.87     1709.31     61.82 o
   5   7   6      820.93      793.90     33.49 o
   6   7   6       20.47       19.93     15.69 o
   7   7   6       29.48        5.54     26.56 o
   8   7   6      207.17      142.20     72.26 o
  -8   8   6      624.49      572.50     29.48 o
  -7   8   6        2.67       -2.67     13.37 o
  -6   8   6       21.36        4.71     11.69 o
  -5   8   6       38.17       49.20     16.72 o
  -4   8   6     1309.93     1428.12     49.38 o
  -3   8   6       64.48       72.50     13.07 o
  -2   8   6      723.35      643.95     35.59 o
  -1   8   6       79.49      102.41     16.22 o
   0   8   6      218.53      209.63     10.01 o
   1   8   6       42.62       31.58      5.54 o
   2   8   6     3696.60     3733.01     73.44 o
   3   8   6       67.32       51.57      8.01 o
   4   8   6     5504.15     5121.53     92.09 o
   5   8   6      863.69      800.37     37.93 o
   6   8   6      502.26      490.94     33.86 o
   7   8   6        2.59       25.78     22.05 o
   8   8   6      239.58      289.24     51.09 o
  -8   9   6       73.35       38.83     53.43 o
  -7   9   6      419.88      369.82     48.97 o
  -6   9   6       67.68       75.71     26.76 o
  -5   9   6      321.71      445.62     50.25 o
  -4   9   6      812.50      805.75     69.42 o
  -3   9   6      610.56      625.69     26.85 o
  -2   9   6     1351.24     1472.66     39.04 o
  -1   9   6     2766.28     2970.08     59.82 o
   0   9   6      950.99      944.46     26.49 o
   1   9   6     8497.98     8382.57    135.24 o
   2   9   6     2691.48     2731.34     61.75 o
   3   9   6     6968.13     6698.61    118.88 o
   4   9   6      461.22      477.33     34.35 o
   5   9   6        0.90        0.71     12.96 o
   6   9   6        1.35       18.85     18.64 o
   7   9   6       62.30       21.54     35.18 o
   8   9   6      257.31      324.74     77.08 o
  -8  10   6        2.18       61.46     56.35 o
  -7  10   6       66.72      104.62     38.32 o
  -6  10   6        2.09       21.52     38.47 o
  -5  10   6       43.36       43.37     29.45 o
  -4  10   6      139.49      150.15     30.70 o
  -3  10   6     1975.47     2060.40     63.38 o
  -2  10   6      493.61      538.49     25.42 o
  -1  10   6     1441.51     1180.15     73.25 o
   0  10   6      158.59      181.34     18.35 o
   1  10   6      356.92      386.30     24.44 o
   2  10   6     3418.28     3256.04     95.70 o
   3  10   6     1680.93     1547.38     48.66 o
   4  10   6     1903.59     2084.53     60.15 o
   5  10   6     1180.80     1286.56     57.58 o
   6  10   6     1704.12     1601.37     49.60 o
   7  10   6        8.85       59.78     33.50 o
   8  10   6       79.17      -27.44     50.51 o
  -7  11   6      431.77      390.21     61.17 o
  -6  11   6      944.14      852.94     89.27 o
  -5  11   6      440.19      510.39     51.08 o
  -4  11   6       76.17       63.29     26.97 o
  -3  11   6      807.48      785.28     50.29 o
  -2  11   6     2066.98     2079.87     48.05 o
  -1  11   6     4343.00     4407.05     84.49 o
   0  11   6     2036.61     1983.85     51.27 o
   1  11   6     3701.00     3654.67     95.20 o
   2  11   6     5949.36     5843.53    108.98 o
   3  11   6     1286.63     1128.50     44.16 o
   4  11   6       19.37        7.42     18.47 o
   5  11   6       35.06       40.96     28.22 o
   6  11   6      147.11      192.99     65.84 o
   7  11   6       24.98       79.71     57.96 o
  -7  12   6      218.70      353.90     57.96 o
  -6  12   6        4.01       -7.48     33.94 o
  -5  12   6        6.37       -7.30     41.17 o
  -4  12   6       13.54       14.24     27.47 o
  -3  12   6     1141.16      941.30     57.52 o
  -2  12   6      253.76      272.11     55.47 o
  -1  12   6      793.09      965.19     36.67 o
   0  12   6     1843.09     2020.66     54.09 o
   1  12   6       16.91       -8.71     17.66 o
   2  12   6       91.86      134.16     30.74 o
   3  12   6     1518.58     1291.53     48.02 o
   4  12   6      677.98      634.79     38.88 o
   5  12   6     1745.55     1619.61    203.28 o
   6  12   6      574.06      650.65     90.95 o
   7  12   6       68.70       16.20     56.79 o
  -6  13   6      185.76      169.18     46.42 o
  -5  13   6     1163.45     1212.25    112.85 o
  -4  13   6       36.20       67.44     51.53 o
  -3  13   6      670.36      788.02     85.11 o
  -2  13   6      454.97      337.22     63.21 o
  -1  13   6      328.59      449.12     44.16 o
   0  13   6     4540.30     4803.11    156.50 o
   1  13   6      864.18      830.72     44.88 o
   2  13   6      582.04      510.64     33.46 o
   3  13   6      220.45      245.78     29.02 o
   4  13   6        7.70       52.28     24.48 o
   5  13   6      436.88      499.84     54.91 o
   6  13   6      118.60      108.03     62.19 o
  -6  14   6        8.68       12.36     40.41 o
  -5  14   6       30.65       30.38     37.20 o
  -4  14   6      456.34      487.59     80.88 o
  -3  14   6      100.53      178.54     58.10 o
  -2  14   6      395.70      458.10     74.01 o
  -1  14   6        1.23       46.57     42.77 o
   0  14   6     1134.71     1259.74     69.29 o
   1  14   6       37.86       20.01     27.82 o
   2  14   6        0.10       -4.31     18.69 o
   3  14   6      454.69      521.54     44.41 o
   4  14   6       72.05       32.39     50.52 o
   5  14   6      464.09      475.62     89.49 o
  -5  15   6      900.55      837.92    119.56 o
  -4  15   6       71.10      152.12     62.19 o
  -3  15   6     1455.34     1728.59    133.72 o
  -2  15   6      184.00      217.66     63.36 o
  -1  15   6       39.76        8.18     45.69 o
   0  15   6       88.68       57.42     31.89 o
   1  15   6       40.67      126.33     36.24 o
   2  15   6      160.61      259.48     35.90 o
   3  15   6       64.00       49.38     29.52 o
   4  15   6       49.45       15.37     35.46 o
  -4  16   6      152.71      277.95     81.46 o
  -3  16   6       93.28      -49.05     49.05 o
  -2  16   6     1053.96     1116.05    110.95 o
  -1  16   6        1.02       20.00     47.74 o
   0  16   6       11.48       23.21     50.07 o
   1  16   6      123.45      101.30     32.95 o
   2  16   6        0.02       39.46     30.34 o
   3  16   6       31.04       27.49     43.78 o
  -2  17   6      240.12      343.35     82.63 o
  -1  17   6      359.68      391.97     82.63 o
   0  17   6       62.56      102.77     60.73 o
   1  17   6       12.42      -17.31     27.93 o
   2  17   6      109.01      146.08     37.36 o
  -9   0   7     3269.84     3415.19    117.18 o
  -7   0   7      105.35      111.70     23.52 o
  -5   0   7      862.27      860.01     29.86 o
  -3   0   7      152.34      375.50     14.45 o
  -1   0   7     1856.55     2865.25     41.47 o
   1   0   7    12906.24    11161.55    136.92 o
   3   0   7    10991.71    10840.90    154.95 o
   5   0   7      425.30      486.64     38.24 o
   7   0   7      184.28      251.61     25.10 o
   9   0   7      548.98      558.64     54.73 o
  -9   1   7       10.91        9.89     22.09 o
  -8   1   7     2869.36     2978.51     65.81 o
  -7   1   7      352.15      324.39     21.43 o
  -6   1   7    12248.52    12470.92    142.13 o
  -5   1   7     1574.15     1610.07     42.72 o
  -4   1   7     4391.73     3797.15     43.97 o
  -3   1   7      821.38      904.87     19.73 o
  -2   1   7       38.31       34.00      3.63 o
  -1   1   7     3304.26     3764.63     38.46 o
   0   1   7      248.22       67.73      4.90 o
   1   1   7     1961.60     1734.30     20.40 o
   2   1   7     3654.42     3553.98     31.07 o
   3   1   7      198.48      158.20      8.29 o
   4   1   7    23231.93    23008.53    222.13 o
   5   1   7     1730.57     1917.65     35.24 o
   6   1   7     4793.24     4911.41     65.57 o
   7   1   7      534.21      544.22     28.40 o
   8   1   7     2849.15     2859.16     60.35 o
   9   1   7       52.89       56.19     22.29 o
  -9   2   7     1181.68     1282.63     57.47 o
  -8   2   7      690.07      711.14     33.79 o
  -7   2   7      126.07      106.60     15.46 o
  -6   2   7       21.94       46.50     11.17 o
  -5   2   7      347.62      354.01     14.18 o
  -4   2   7     4243.23     4085.03     49.69 o
  -3   2   7     2185.21     2813.31     34.97 o
  -2   2   7     4634.26     5458.69     67.05 o
  -1   2   7      649.01      421.29      9.14 o
   0   2   7        5.74        1.47      2.76 o
   1   2   7     2284.49     2471.66     24.83 o
   2   2   7    15020.24    15731.41    142.85 o
   3   2   7     1719.86     1936.74     24.97 o
   4   2   7     2533.92     2373.58     35.13 o
   5   2   7       97.93       80.38     10.32 o
   6   2   7       63.13       67.86     14.71 o
   7   2   7      188.41      138.86     16.38 o
   8   2   7      665.50      745.73     35.32 o
   9   2   7      590.98      652.03     36.68 o
  -9   3   7        5.23        9.72     28.07 o
  -8   3   7     1291.80     1353.52     48.12 o
  -7   3   7     2466.32     2524.73     81.80 o
  -6   3   7     2039.81     1967.89     38.58 o
  -5   3   7     6494.50     6193.10     68.00 o
  -4   3   7     6018.23     6020.37     63.61 o
  -3   3   7      178.57      271.79     16.04 o
  -2   3   7     1621.71     1752.69     27.85 o
  -1   3   7    11297.09    11257.89    109.86 o
   0   3   7     4110.05     3364.00     37.74 o
   1   3   7      350.02      384.32     14.62 o
   2   3   7    15800.44    16962.27    144.52 o
   3   3   7      216.15      238.79      9.48 o
   4   3   7     1943.89     1870.74     29.95 o
   5   3   7     5339.72     4930.77     66.68 o
   6   3   7     4386.31     4173.15     62.35 o
   7   3   7     2474.32     2391.23     51.07 o
   8   3   7      292.12      373.98     28.00 o
   9   3   7       26.76       10.58     20.35 o
  -9   4   7      449.08      419.98     43.80 o
  -8   4   7      650.52      673.84     63.30 o
  -7   4   7     1000.62      909.06     33.47 o
  -6   4   7       26.53       28.89     12.55 o
  -5   4   7     1820.38     1768.98     33.66 o
  -4   4   7     3186.38     3303.40     42.21 o
  -3   4   7     4336.33     4492.67     69.78 o
  -2   4   7    13108.58    12860.03    144.82 o
  -1   4   7     2185.38     2205.53     31.34 o
   0   4   7      524.54      562.71     23.82 o
   1   4   7       69.63       57.58      7.25 o
   2   4   7    12780.59    11794.10    117.33 o
   3   4   7      427.43      548.59     10.63 o
   4   4   7     2764.80     2908.02     42.32 o
   5   4   7      510.14      518.01     18.47 o
   6   4   7      399.16      468.67     24.68 o
   7   4   7        5.78       11.80     14.00 o
   8   4   7     1493.61     1443.51     45.85 o
   9   4   7      487.47      508.72     32.94 o
  -9   5   7      184.16      124.11     35.84 o
  -8   5   7      211.58      233.71     28.80 o
  -7   5   7      462.81      507.76     27.95 o
  -6   5   7       84.76       85.69     13.66 o
  -5   5   7     3537.61     3575.48     56.81 o
  -4   5   7     1595.45     1429.23     25.78 o
  -3   5   7      277.80      190.75     10.02 o
  -2   5   7    20479.88    21134.10    291.08 o
  -1   5   7     8545.15     8089.54     92.12 o
   0   5   7     7853.50     7590.24    101.01 o
   1   5   7       92.28       25.68      6.65 o
   2   5   7     5617.20     5649.13     74.28 o
   3   5   7        3.53       49.97      9.57 o
   4   5   7     2161.09     2128.82     38.70 o
   5   5   7     1586.91     1534.41     33.55 o
   6   5   7      260.46      276.81     32.13 o
   7   5   7      961.08      953.49     42.69 o
   8   5   7      249.66      275.58     49.23 o
   9   5   7        0.27       -1.31     23.73 o
  -9   6   7       24.99       18.19     23.65 o
  -8   6   7     1355.58     1108.19     47.88 o
  -7   6   7      345.64      393.96     25.47 o
  -6   6   7       23.69       60.56     13.99 o
  -5   6   7     2494.23     2312.37     42.12 o
  -4   6   7     4021.63     3935.07     53.59 o
  -3   6   7     7808.12     7795.67    133.86 o
  -2   6   7     6890.39     6427.03     77.73 o
  -1   6   7     3723.13     3930.64     51.69 o
   0   6   7     5364.99     5745.63     60.42 o
   1   6   7      905.67      843.08     22.98 o
   2   6   7     1225.53      998.68     19.91 o
   3   6   7     3478.10     3369.52     63.93 o
   4   6   7     2411.14     1975.06     50.73 o
   5   6   7      167.87      181.55     21.75 o
   6   6   7      948.29      935.04     64.03 o
   7   6   7       19.58       19.12     14.66 o
   8   6   7      466.99      530.39     29.78 o
   9   6   7        0.83        6.49     20.11 o
  -9   7   7       36.79       38.22     49.66 o
  -8   7   7       77.88      100.50     28.13 o
  -7   7   7      206.46      197.33     31.89 o
  -6   7   7      678.47      649.08     23.42 o
  -5   7   7       27.82       84.97     10.45 o
  -4   7   7      640.05      657.08     24.60 o
  -3   7   7       27.04       41.23      7.03 o
  -2   7   7    11516.21    11150.31    163.35 o
  -1   7   7     2156.95     2186.81     44.89 o
   0   7   7    18370.01    19379.74    201.40 o
   1   7   7     3061.64     2607.90     48.41 o
   2   7   7     4745.28     4922.15     68.93 o
   3   7   7       99.40       69.04     15.07 o
   4   7   7     1908.90     1843.13     59.25 o
   5   7   7       18.60       15.85     14.09 o
   6   7   7        7.92       -0.58     17.05 o
   7   7   7      112.38       99.12     26.35 o
   8   7   7      366.43      271.36     63.50 o
  -8   8   7        4.97       18.41     16.97 o
  -7   8   7       96.64       54.81     30.61 o
  -6   8   7       81.39       77.46     15.59 o
  -5   8   7     2569.91     2313.54     69.17 o
  -4   8   7       27.30        8.02     16.73 o
  -3   8   7     9125.87     9379.49    193.92 o
  -2   8   7      175.49      220.00     17.74 o
  -1   8   7      266.96      300.68     17.21 o
   0   8   7       14.17       16.34      6.61 o
   1   8   7      373.48      350.90     18.78 o
   2   8   7      360.98      285.80     18.80 o
   3   8   7     2600.99     2524.18     48.73 o
   4   8   7      121.69       97.46     19.11 o
   5   8   7       13.10       19.21     14.95 o
   6   8   7        2.02       48.96     20.60 o
   7   8   7        1.00      -19.79     19.79 o
   8   8   7        0.04       15.09     31.06 o
  -8   9   7      185.37      264.38     72.12 o
  -7   9   7      134.17      141.16     39.89 o
  -6   9   7       21.90       12.34     22.21 o
  -5   9   7       88.10       86.49     29.15 o
  -4   9   7     2334.31     2103.50     87.26 o
  -3   9   7      443.28      482.62     29.96 o
  -2   9   7     8587.16     8970.47    139.97 o
  -1   9   7     2529.83     2633.08     49.28 o
   0   9   7     8163.00     8356.85    116.88 o
   1   9   7     1060.58     1143.19     32.48 o
   2   9   7     4613.45     4703.06    137.08 o
   3   9   7        4.34        6.05     14.07 o
   4   9   7      522.45      500.37     23.74 o
   5   9   7       35.71       21.49     14.54 o
   6   9   7      150.33      140.97     23.91 o
   7   9   7       31.45       32.22     23.11 o
   8   9   7       26.78       58.75     33.51 o
  -8  10   7      170.19      149.20     66.13 o
  -7  10   7      152.65      213.34     46.69 o
  -6  10   7      638.16      592.52    150.14 o
  -5  10   7     2127.47     1931.45     94.23 o
  -4  10   7      621.27      724.48     51.21 o
  -3  10   7      997.49     1173.90     45.82 o
  -2  10   7     2628.28     2798.73     59.93 o
  -1  10   7      431.01      434.34     32.41 o
   0  10   7       66.72       66.48     15.28 o
   1  10   7      411.63      324.36     20.66 o
   2  10   7      399.12      571.16     32.30 o
   3  10   7        9.80       34.69     16.47 o
   4  10   7      395.74      480.86     36.94 o
   5  10   7      113.98      143.45     33.36 o
   6  10   7      277.96      256.04     24.49 o
   7  10   7      253.86      204.09     56.13 o
  -7  11   7      887.25      859.96     70.44 o
  -6  11   7       19.09       67.67     37.01 o
  -5  11   7      301.13      355.16     45.10 o
  -4  11   7      226.92      194.81     35.12 o
  -3  11   7     1441.59     1137.46     59.27 o
  -2  11   7     3800.67     4039.39     80.19 o
  -1  11   7     5273.63     5581.44    118.25 o
   0  11   7     4078.47     4005.95     80.74 o
   1  11   7     4247.29     4358.53     99.14 o
   2  11   7      627.21      690.99     34.08 o
   3  11   7        7.15        9.26     18.90 o
   4  11   7      139.34       95.26     25.33 o
   5  11   7      133.94      171.50     62.99 o
   6  11   7      357.61      242.42     44.27 o
   7  11   7       69.89       26.13     57.52 o
  -7  12   7      197.31      175.06     47.34 o
  -6  12   7      314.14      195.80     44.05 o
  -5  12   7      183.57      154.74     57.81 o
  -4  12   7     1438.16     1503.60     75.02 o
  -3  12   7      236.34      273.57     59.42 o
  -2  12   7      729.07      796.93     78.98 o
  -1  12   7      263.86      221.33     23.81 o
   0  12   7      118.13       89.81     18.22 o
   1  12   7       93.65      116.85     19.88 o
   2  12   7      849.81      991.21     42.02 o
   3  12   7     1682.12     1502.46     51.82 o
   4  12   7      736.52      798.85     48.27 o
   5  12   7      195.71      212.85     40.51 o
   6  12   7       46.49       28.76     52.12 o
  -6  13   7      445.85      505.15     61.47 o
  -5  13   7       10.18      -38.39     38.39 o
  -4  13   7      590.74      675.61     85.40 o
  -3  13   7       34.83       72.55     45.84 o
  -2  13   7       14.41       31.97     37.37 o
  -1  13   7     3640.92     3865.52    243.28 o
   0  13   7      198.83      238.60     24.43 o
   1  13   7     2614.25     2827.13     75.86 o
   2  13   7      143.49      191.73     25.64 o
   3  13   7       42.84       59.78     21.19 o
   4  13   7     1458.56     1241.28     60.39 o
   5  13   7      466.60      468.15     53.83 o
   6  13   7      588.20      617.80     95.77 o
  -6  14   7      158.57       93.29     47.54 o
  -5  14   7       24.16      -22.34     48.32 o
  -4  14   7      265.33      349.49     75.04 o
  -3  14   7      220.81      251.09     66.13 o
  -2  14   7      267.63      180.14     59.27 o
  -1  14   7       24.65       42.63     42.34 o
   0  14   7        6.03       27.79     27.59 o
   1  14   7      523.42      512.98     40.67 o
   2  14   7       89.18      108.30     24.06 o
   3  14   7      625.29      507.34     43.48 o
   4  14   7      302.51      438.46     43.06 o
   5  14   7      124.20      174.45     70.51 o
  -5  15   7       92.93      100.44     64.38 o
  -4  15   7      590.52      622.62     93.72 o
  -3  15   7      217.01      235.18     70.22 o
  -2  15   7        2.04       -9.93     48.03 o
  -1  15   7       59.56       37.66     46.13 o
   0  15   7       34.23       55.38     34.23 o
   1  15   7      157.36      130.96     30.53 o
   2  15   7      354.64      354.19     39.17 o
   3  15   7      195.90      262.25     37.37 o
   4  15   7     1002.95      903.90     57.45 o
  -4  16   7        1.28      -15.47     56.79 o
  -3  16   7      377.41      291.97     76.20 o
  -2  16   7        8.31       46.28     51.97 o
  -1  16   7       80.77      206.28     63.36 o
   0  16   7      134.82      107.59     57.08 o
   1  16   7      478.32      543.32     80.90 o
   2  16   7       10.48      -24.25     24.35 o
   3  16   7      338.12      290.96     41.54 o
  -2  17   7      130.29      171.09     67.15 o
  -1  17   7       85.08       49.78     56.64 o
   0  17   7       95.59      107.15     60.29 o
   1  17   7       47.83      109.63     60.88 o
   2  17   7      303.57      389.36     45.94 o
  -8   0   8      617.36      554.24     48.41 o
  -6   0   8      395.16      282.46     21.63 o
  -4   0   8     4009.55     3641.10     64.66 o
  -2   0   8       78.54       89.97      8.16 o
   0   0   8     5933.98     5941.43     76.90 o
   2   0   8     5964.88     5737.74     78.35 o
   4   0   8    14128.77    13250.65    191.10 o
   6   0   8      813.49      793.65     62.26 o
   8   0   8       69.70       62.29     24.95 o
  -9   1   8      315.36      302.35     30.96 o
  -8   1   8      692.68      688.02     36.93 o
  -7   1   8     1996.46     1848.80     43.39 o
  -6   1   8      648.58      639.79     22.47 o
  -5   1   8       27.99       51.04      8.74 o
  -4   1   8      339.20      331.34     11.30 o
  -3   1   8     2183.21     2396.16     31.37 o
  -2   1   8       21.89       59.88      6.42 o
  -1   1   8      159.74      132.15      8.18 o
   0   1   8    10545.23    11208.82    108.77 o
   1   1   8     1589.18     1551.10     21.79 o
   2   1   8     2225.27     2605.62     38.51 o
   3   1   8    25923.39    26263.18    248.32 o
   4   1   8      527.27      464.69     15.44 o
   5   1   8    15007.83    14069.96    145.88 o
   6   1   8      448.29      507.20     22.23 o
   7   1   8     1216.86     1196.35     33.45 o
   8   1   8        0.07       19.41     16.75 o
   9   1   8       20.24       45.11     21.92 o
  -9   2   8      209.32      278.69     35.49 o
  -8   2   8      307.27      434.57     28.50 o
  -7   2   8      361.40      398.41     20.79 o
  -6   2   8      252.03      275.46     16.52 o
  -5   2   8     4091.62     4045.18     61.47 o
  -4   2   8     3573.49     3766.52     46.73 o
  -3   2   8     4970.25     5267.62     68.78 o
  -2   2   8     9568.44     9710.28    111.83 o
  -1   2   8      397.96      376.23      8.73 o
   0   2   8     3720.47     3465.11     35.63 o
   1   2   8    13893.35    14894.90    121.49 o
   2   2   8    14014.28    12695.22    111.39 o
   3   2   8     2349.13     2563.42     30.61 o
   4   2   8     2287.32     2394.21     35.78 o
   5   2   8      742.65      707.99     20.42 o
   6   2   8       46.45       15.31     10.72 o
   7   2   8      251.99      326.30     28.46 o
   8   2   8        1.60       24.24     18.54 o
   9   2   8      136.79      142.77     25.44 o
  -9   3   8        1.35       14.26     37.15 o
  -8   3   8      916.80      996.76     53.37 o
  -7   3   8       20.08       10.67     12.89 o
  -6   3   8     3589.13     3606.87     55.94 o
  -5   3   8     1159.41     1089.92     24.39 o
  -4   3   8      187.35      178.95     10.05 o
  -3   3   8       86.67      142.94      9.26 o
  -2   3   8    16500.06    16979.23    215.06 o
  -1   3   8      458.55      622.71     13.18 o
   0   3   8      162.48      288.38      9.09 o
   1   3   8     9924.26    11701.58    122.19 o
   2   3   8     2353.15     2540.76     27.81 o
   3   3   8     7036.42     6417.56     61.98 o
   4   3   8     2167.15     2335.88     37.40 o
   5   3   8     7178.28     7539.96     92.91 o
   6   3   8     1303.75     1354.43     32.50 o
   7   3   8      208.83      171.06     19.56 o
   8   3   8       45.22       20.52     19.99 o
   9   3   8      135.65      108.15     24.71 o
  -9   4   8      694.25      671.75     78.17 o
  -8   4   8     1156.56     1214.31     45.29 o
  -7   4   8      676.11      655.99     30.20 o
  -6   4   8     6791.41     6538.45    127.34 o
  -5   4   8     3755.84     3951.58     56.38 o
  -4   4   8     2840.86     2961.60     38.94 o
  -3   4   8     1005.44     1209.56     22.16 o
  -2   4   8     9950.32    11009.28    115.60 o
  -1   4   8     2553.41     2317.56     33.77 o
   0   4   8     4211.12     4914.38     56.36 o
   1   4   8    24287.66    27010.03    267.48 o
   2   4   8     5183.71     4771.48     54.08 o
   3   4   8     2517.89     2597.32     30.61 o
   4   4   8      563.91      619.17     14.47 o
   5   4   8      694.43      679.50     30.23 o
   6   4   8     1900.52     1778.84     56.47 o
   7   4   8     1217.29     1148.86     35.53 o
   8   4   8       77.57       74.37     20.20 o
   9   4   8      101.31      102.00     24.35 o
  -9   5   8      177.03      163.11     34.65 o
  -8   5   8      648.19      687.36     78.61 o
  -7   5   8      178.30      190.66     19.76 o
  -6   5   8        5.98       22.68     11.69 o
  -5   5   8       70.28      114.45     12.70 o
  -4   5   8      179.09      150.38     11.40 o
  -3   5   8     5452.87     4989.20     61.59 o
  -2   5   8     1488.08     1644.01     27.70 o
  -1   5   8     2684.29     2574.07     48.41 o
   0   5   8       24.51       94.09      9.06 o
   1   5   8      425.47      479.57     20.67 o
   2   5   8      120.02      103.97      9.93 o
   3   5   8     1507.16     1697.51     26.81 o
   4   5   8     1117.02     1218.84     28.21 o
   5   5   8      299.69      286.36     18.42 o
   6   5   8     1141.22     1074.71     33.76 o
   7   5   8      514.59      587.35     31.08 o
   8   5   8       26.01       55.77     20.27 o
   9   5   8      906.42      816.80     82.59 o
  -9   6   8      393.61      401.22     40.42 o
  -8   6   8      841.61      715.82     39.49 o
  -7   6   8       39.34       55.23     16.98 o
  -6   6   8     5283.00     5407.87    108.49 o
  -5   6   8      321.12      506.68     19.70 o
  -4   6   8     7781.87     7527.48     91.77 o
  -3   6   8      606.37      743.30     18.35 o
  -2   6   8     2475.78     2526.97     37.19 o
  -1   6   8     4531.01     4403.58     52.30 o
   0   6   8     1726.67     1829.81     26.03 o
   1   6   8     8382.23     9384.34    103.91 o
   2   6   8       96.86       88.79      9.64 o
   3   6   8     2645.19     2804.27     51.59 o
   4   6   8     1849.49     1584.19     54.32 o
   5   6   8        7.03       34.13     15.41 o
   6   6   8     3674.79     3664.32     82.02 o
   7   6   8      986.98      993.45     43.51 o
   8   6   8      633.85      628.71     30.81 o
   9   6   8       51.16       61.15     38.77 o
  -9   7   8      352.39      311.89     31.44 o
  -8   7   8      170.29      217.05     50.61 o
  -7   7   8      733.76      747.35     34.70 o
  -6   7   8       43.75       11.71     13.47 o
  -5   7   8     1752.16     1729.73     45.06 o
  -4   7   8     1210.08     1106.56     32.61 o
  -3   7   8     4322.58     4669.29     61.09 o
  -2   7   8      826.19      856.53     21.45 o
  -1   7   8     6084.59     5501.77    104.72 o
   0   7   8       47.45       12.57      5.76 o
   1   7   8      210.70      158.99     11.20 o
   2   7   8       11.90        3.17      6.57 o
   3   7   8      548.39      639.08     26.28 o
   4   7   8       32.71       60.79     14.75 o
   5   7   8      281.97      270.40     23.66 o
   6   7   8      144.03      175.72     24.53 o
   7   7   8     1943.27     1765.58     66.05 o
   8   7   8      108.01      122.49     31.72 o
  -8   8   8      168.57      216.20     22.35 o
  -7   8   8      134.65      149.05     20.99 o
  -6   8   8     3948.28     3900.19     78.74 o
  -5   8   8       66.73      137.31     19.07 o
  -4   8   8     5180.33     5174.62    112.11 o
  -3   8   8      558.62      444.30     52.18 o
  -2   8   8     4634.52     4712.75     81.90 o
  -1   8   8      268.52      228.61     16.03 o
   0   8   8       30.25       39.54      6.61 o
   1   8   8       29.04       44.80     11.41 o
   2   8   8      137.72      138.83     13.81 o
   3   8   8      703.24      804.60     28.90 o
   4   8   8      500.11      496.80     26.04 o
   5   8   8      122.54      128.21     19.49 o
   6   8   8     3097.37     3040.06     82.97 o
   7   8   8        1.23      -19.59     19.59 o
   8   8   8      482.26      435.90     50.12 o
  -8   9   8        7.36      -21.61     48.76 o
  -7   9   8      641.84      816.12     64.08 o
  -6   9   8      241.35      234.80     33.49 o
  -5   9   8      367.08      321.35     48.25 o
  -4   9   8      448.41      499.56     33.71 o
  -3   9   8     4519.60     4683.86    102.65 o
  -2   9   8     1402.89     1286.77     50.89 o
  -1   9   8     5786.10     5586.48     94.57 o
   0   9   8      818.55      712.04     23.45 o
   1   9   8     1464.62     1407.42     50.85 o
   2   9   8        2.07        8.08     11.83 o
   3   9   8        0.40        6.49     17.50 o
   4   9   8       28.24       24.64     12.24 o
   5   9   8       25.26       54.74     16.47 o
   6   9   8        9.42       -7.67     18.56 o
   7   9   8      861.93      838.50     46.96 o
   8   9   8      114.93       90.81     42.55 o
  -8  10   8      520.20      500.72     88.61 o
  -7  10   8      298.67      429.06     55.26 o
  -6  10   8     2017.90     1980.67    159.20 o
  -5  10   8      958.16     1004.97     63.07 o
  -4  10   8     2648.68     3068.40    104.08 o
  -3  10   8      173.69      117.64     31.01 o
  -2  10   8     1275.10     1111.68     64.16 o
  -1  10   8        4.95       16.33     10.50 o
   0  10   8     1347.53     1345.53     58.49 o
   1  10   8      954.67      828.00     30.17 o
   2  10   8      188.45      262.54     23.63 o
   3  10   8      589.48      489.82     30.49 o
   4  10   8       82.34       69.37     23.64 o
   5  10   8      587.89      574.26     28.50 o
   6  10   8      480.64      473.32     54.10 o
   7  10   8      482.26      552.22     42.99 o
  -7  11   8        0.18       44.07     46.71 o
  -6  11   8      232.60      270.02     47.59 o
  -5  11   8       24.21       53.84     30.16 o
  -4  11   8      161.62      250.24     37.92 o
  -3  11   8      272.75      343.52     40.66 o
  -2  11   8     3036.38     2888.13     75.56 o
  -1  11   8     1403.11     1234.49     40.32 o
   0  11   8     4290.86     3937.67     80.22 o
   1  11   8     3590.96     3695.67     69.98 o
   2  11   8        4.92       -0.11     14.50 o
   3  11   8       22.09       39.80     17.86 o
   4  11   8      605.19      520.48    119.31 o
   5  11   8       22.79       51.82     59.27 o
   6  11   8       72.65       87.89     36.41 o
   7  11   8      323.65      259.85     76.50 o
  -7  12   8      328.67      210.37     59.34 o
  -6  12   8       71.47       60.75     37.73 o
  -5  12   8     2348.88     2146.69    140.44 o
  -4  12   8      658.12      765.95     56.80 o
  -3  12   8      276.32      177.81     51.39 o
  -2  12   8     1095.55     1008.46     88.61 o
  -1  12   8       35.77       34.65     19.77 o
   0  12   8     1568.86     1631.82     49.34 o
   1  12   8      557.28      481.56     26.95 o
   2  12   8     2037.23     2070.35    102.07 o
   3  12   8      201.18      245.54     27.01 o
   4  12   8      265.38      358.60    159.93 o
   5  12   8      146.22       84.70     35.44 o
   6  12   8       10.39        3.02     32.73 o
  -6  13   8      132.12      195.01     47.06 o
  -5  13   8        3.69       31.39     47.44 o
  -4  13   8       31.49      -21.90     43.07 o
  -3  13   8        5.98      -11.53     36.50 o
  -2  13   8     1252.93     1290.20    103.50 o
  -1  13   8        1.99       22.19     41.17 o
   0  13   8     1573.93     1387.57     47.35 o
   1  13   8      358.75      262.63     26.37 o
   2  13   8      236.29      224.88     26.53 o
   3  13   8      913.22      968.57     45.59 o
   4  13   8      840.75      889.34    112.41 o
   5  13   8      535.06      613.61     59.20 o
   6  13   8       79.38        6.13     51.97 o
  -5  14   8      578.23      615.61     91.97 o
  -4  14   8       21.24       47.01     49.93 o
  -3  14   8      627.04      569.04     85.69 o
  -2  14   8       96.03      101.17     51.53 o
  -1  14   8        4.86       -4.53     42.63 o
   0  14   8     2787.45     2479.54     96.79 o
   1  14   8        1.82       -4.42     18.27 o
   2  14   8      958.51     1188.30     68.97 o
   3  14   8       21.22        0.85     24.60 o
   4  14   8      234.76      338.87     52.34 o
   5  14   8       46.43       50.95     36.64 o
  -5  15   8        1.18       53.28     56.35 o
  -4  15   8       18.53      -20.88     44.67 o
  -3  15   8      122.49       84.09     56.35 o
  -2  15   8       29.76       65.98     51.39 o
  -1  15   8      123.23      177.66     62.04 o
   0  15   8       59.65       81.46     51.68 o
   1  15   8      470.06      378.13     69.37 o
   2  15   8        9.60       -0.47     24.79 o
   3  15   8      946.74      990.83     58.34 o
   4  15   8       59.22       44.24     37.53 o
  -3  16   8      119.05      234.01     74.45 o
  -2  16   8       22.85      -21.02     49.34 o
  -1  16   8      189.27      156.64     65.98 o
   0  16   8     1059.23     1079.84    108.76 o
   1  16   8      322.78      382.01     41.84 o
   2  16   8      719.65      708.91     52.33 o
   3  16   8      109.92      115.66     42.24 o
  -2  17   8      178.71      184.82     70.07 o
  -1  17   8       50.45       62.04     63.06 o
   0  17   8        1.67       -4.82     49.49 o
   1  17   8      321.98      274.74     76.93 o
  -9   0   9       44.22       46.29     34.44 o
  -7   0   9       18.10       12.11     18.69 o
  -5   0   9       55.29       41.23     16.08 o
  -3   0   9     7396.41     6957.34     91.87 o
  -1   0   9    11380.28     9714.54    121.45 o
   1   0   9     1773.18     2168.64     35.51 o
   3   0   9     1380.00     1572.03     36.35 o
   5   0   9      605.01      756.46     30.55 o
   7   0   9      260.37      275.88     26.39 o
   9   0   9      125.24       65.85     36.05 o
  -9   1   9       37.36       40.04     23.02 o
  -8   1   9        1.53       10.43     19.20 o
  -7   1   9      545.63      468.27     24.21 o
  -6   1   9       75.54       53.93     11.87 o
  -5   1   9     1818.39     1786.15     30.81 o
  -4   1   9    16448.55    16383.34    151.72 o
  -3   1   9     1967.02     2185.25     29.74 o
  -2   1   9    12769.23    13157.29    127.05 o
  -1   1   9     1102.61     1450.84     19.64 o
   0   1   9     2148.46     1612.79     21.07 o
   1   1   9      734.57      574.94     12.90 o
   2   1   9    10082.22     9638.22     87.33 o
   3   1   9       14.38       21.38      6.40 o
   4   1   9     2895.89     2916.96     41.18 o
   5   1   9      269.40      212.50     17.57 o
   6   1   9     1680.76     1712.22     34.58 o
   7   1   9        4.37        3.41     13.04 o
   8   1   9      657.64      537.95     29.49 o
   9   1   9       10.76      -15.89     20.08 o
  -9   2   9      500.16      463.55     40.74 o
  -8   2   9     1431.71     1543.50     51.60 o
  -7   2   9      179.91      264.34     32.43 o
  -6   2   9     2098.22     1875.31     41.08 o
  -5   2   9      192.90      251.99     13.33 o
  -4   2   9      348.44      376.19     15.24 o
  -3   2   9    12856.65    12006.17    118.89 o
  -2   2   9       62.74      158.00     11.70 o
  -1   2   9    19653.71    19381.28    182.72 o
   0   2   9     2008.91     2403.67     27.38 o
   1   2   9     8604.85     7749.74     78.61 o
   2   2   9     4374.90     4179.17     42.81 o
   3   2   9     1139.61     1205.94     19.33 o
   4   2   9      550.47      553.86     16.48 o
   5   2   9     1381.46     1625.00     33.41 o
   6   2   9      338.96      338.86     18.53 o
   7   2   9       96.12      114.17     17.56 o
   8   2   9       59.30       73.43     20.49 o
   9   2   9      599.82      623.91     47.84 o
  -9   3   9      134.58       97.78     33.80 o
  -8   3   9      411.75      388.49     34.66 o
  -7   3   9       59.41       71.80     15.18 o
  -6   3   9     2180.85     2384.80     46.94 o
  -5   3   9      578.64      647.97     20.25 o
  -4   3   9      761.39      582.31     20.97 o
  -3   3   9     8636.98     8202.30     91.98 o
  -2   3   9     4458.96     5126.65     59.22 o
  -1   3   9    13588.43    13700.94    123.34 o
   0   3   9     1342.36     1565.04     23.60 o
   1   3   9      462.35      554.44     15.10 o
   2   3   9     1626.30     1595.86     20.44 o
   3   3   9      591.69      524.71     14.39 o
   4   3   9     1538.44     1443.34     33.32 o
   5   3   9      804.88      870.08     24.12 o
   6   3   9      469.74      586.00     25.03 o
   7   3   9        2.91       -3.06     13.81 o
   8   3   9       81.17       92.58     21.12 o
   9   3   9       78.28       78.59     22.87 o
  -9   4   9      214.40      207.38     37.79 o
  -8   4   9      685.69      644.25     57.30 o
  -7   4   9     1628.11     1536.34     51.39 o
  -6   4   9     2088.18     1974.63     50.79 o
  -5   4   9     5208.66     5516.10     72.50 o
  -4   4   9      604.78      601.05     19.59 o
  -3   4   9     5190.87     4466.62     55.14 o
  -2   4   9     2762.81     2976.08     48.34 o
  -1   4   9    21414.58    21118.42    230.84 o
   0   4   9    24377.99    23825.01    239.91 o
   1   4   9     6073.42     5933.70     63.50 o
   2   4   9     5398.27     5045.39     56.62 o
   3   4   9     2334.91     2159.68     26.98 o
   4   4   9      815.01      787.36     21.31 o
   5   4   9     5316.08     5519.65     98.05 o
   6   4   9     2419.52     2507.30     77.48 o
   7   4   9      826.51      916.95     32.30 o
   8   4   9      127.24       88.15     20.48 o
   9   4   9      621.95      553.17     34.36 o
  -9   5   9      108.34       91.59     31.71 o
  -8   5   9      933.80      969.68     41.13 o
  -7   5   9       29.56       17.76     14.27 o
  -6   5   9      485.15      570.31     23.49 o
  -5   5   9     1051.63     1180.75     47.70 o
  -4   5   9      134.54      100.76     10.69 o
  -3   5   9     2351.91     2016.36     32.65 o
  -2   5   9      103.90      156.50      9.22 o
  -1   5   9      318.34      252.91      9.01 o
   0   5   9     2186.41     2582.76     34.67 o
   1   5   9      150.78      177.00      8.08 o
   2   5   9      505.08      532.29     18.01 o
   3   5   9     2296.84     2143.27     31.92 o
   4   5   9       48.56       33.55     11.50 o
   5   5   9      472.10      449.16     19.16 o
   6   5   9      161.51      163.64     16.03 o
   7   5   9        3.21        4.13     16.20 o
   8   5   9      602.25      696.20     36.33 o
   9   5   9      153.38      130.70     25.62 o
  -9   6   9      388.02      383.93     39.88 o
  -8   6   9       59.96       71.18     22.49 o
  -7   6   9     2127.02     2028.98     53.18 o
  -6   6   9      170.29      159.26     15.71 o
  -5   6   9     3733.29     3783.75     64.02 o
  -4   6   9       42.07       68.60      9.34 o
  -3   6   9     2267.71     2396.60     50.04 o
  -2   6   9      958.90      976.19     20.49 o
  -1   6   9     2116.84     1980.99     26.95 o
   0   6   9    13349.43    13328.68    139.09 o
   1   6   9      658.56      470.33     14.61 o
   2   6   9     3251.62     3283.33     58.21 o
   3   6   9     6836.82     6843.15    100.13 o
   4   6   9      134.23      116.18     16.50 o
   5   6   9     4302.81     4232.66     86.08 o
   6   6   9      926.14      950.17     41.50 o
   7   6   9     3761.36     3907.67    103.72 o
   8   6   9        5.17       -1.16     25.81 o
  -9   7   9       55.92       70.80     27.04 o
  -8   7   9     1409.37     1485.00     68.29 o
  -7   7   9        7.25        7.23     15.42 o
  -6   7   9       46.67       47.08     11.95 o
  -5   7   9        4.53       21.39     13.25 o
  -4   7   9     2721.33     2523.32     54.19 o
  -3   7   9      349.13      309.48     14.38 o
  -2   7   9      154.35      102.80      7.75 o
  -1   7   9       34.04       15.40      5.53 o
   0   7   9     7232.83     7513.23     78.30 o
   1   7   9       52.64      112.11      8.72 o
   2   7   9     3315.31     3653.16     61.80 o
   3   7   9      400.75      317.98     20.44 o
   4   7   9      270.30      218.91     20.01 o
   5   7   9       27.23       50.28     16.58 o
   6   7   9       62.58       52.92     22.36 o
   7   7   9       47.03       95.41     28.85 o
   8   7   9     1183.43     1230.87     61.82 o
  -8   8   9      530.31      490.20     28.67 o
  -7   8   9     1623.76     1712.20     49.08 o
  -6   8   9        1.75       -4.68     14.10 o
  -5   8   9     2658.32     2525.44     55.74 o
  -4   8   9       51.36       91.51     16.54 o
  -3   8   9      554.79      620.11     32.64 o
  -2   8   9      900.11      947.88     29.74 o
  -1   8   9      309.55      270.36     17.19 o
   0   8   9      432.52      481.88     18.47 o
   1   8   9        7.04       21.42     10.31 o
   2   8   9     1121.65      974.88     22.87 o
   3   8   9     2956.31     2899.75     61.14 o
   4   8   9      202.11      183.95     19.22 o
   5   8   9     3475.91     3593.00    107.38 o
   6   8   9       64.28      100.87     24.18 o
   7   8   9     2010.61     1996.25     71.41 o
   8   8   9       87.29      119.37     31.93 o
  -8   9   9      657.31      806.85     95.91 o
  -7   9   9       61.81       64.48     35.81 o
  -6   9   9      166.32      140.44     39.63 o
  -5   9   9        7.56      -14.54     23.59 o
  -4   9   9      923.53     1011.69     44.58 o
  -3   9   9     1096.40     1072.31     43.10 o
  -2   9   9      380.34      375.39     24.13 o
  -1   9   9       37.04       69.19     13.11 o
   0   9   9      294.04      311.37     20.52 o
   1   9   9      867.48      870.61     29.65 o
   2   9   9     5686.14     5929.48     96.28 o
   3   9   9      158.79      170.45     16.71 o
   4   9   9      291.29      354.69     23.07 o
   5   9   9      109.43       89.59     18.56 o
   6   9   9      379.24      337.60     31.53 o
   7   9   9       11.61       36.55     23.59 o
   8   9   9      543.91      505.84     77.81 o
  -8  10   9       96.79       77.66     62.63 o
  -7  10   9     1064.86     1321.93     81.49 o
  -6  10   9     1598.43     1559.16    134.16 o
  -5  10   9     2220.19     2268.28     92.27 o
  -4  10   9      302.66      351.50     30.97 o
  -3  10   9     2006.12     1857.02     59.19 o
  -2  10   9      170.23      128.41     20.87 o
  -1  10   9       46.22       67.57     15.91 o
   0  10   9     1571.71     1659.36     40.86 o
   1  10   9     1169.62      928.26     42.94 o
   2  10   9      147.75      167.05     18.89 o
   3  10   9      889.03      804.87     43.55 o
   4  10   9      526.26      530.81     39.51 o
   5  10   9     1629.85     1641.69     69.76 o
   6  10   9     1123.79     1063.78     45.87 o
   7  10   9      561.47      542.18     40.88 o
  -7  11   9      142.56      196.30     70.66 o
  -6  11   9       31.43       24.42     32.20 o
  -5  11   9        5.49       -0.48     28.10 o
  -4  11   9       51.15       31.46     26.80 o
  -3  11   9      723.41      621.40     37.38 o
  -2  11   9      107.29       86.92     26.49 o
  -1  11   9     1088.97     1271.96     40.79 o
   0  11   9      123.16      172.65     17.74 o
   1  11   9      340.47      342.09     23.33 o
   2  11   9      225.62      260.42     25.38 o
   3  11   9      499.92      486.87     42.46 o
   4  11   9       27.95       63.92     23.65 o
   5  11   9      320.74      263.02     66.13 o
   6  11   9      235.03      215.90     61.75 o
   7  11   9       65.51       62.63     58.98 o
  -7  12   9      292.18      297.36     56.44 o
  -6  12   9     1879.19     1802.59     93.61 o
  -5  12   9      275.12      275.18     65.55 o
  -4  12   9     1046.24      938.82     61.11 o
  -3  12   9     2447.28     1978.52    125.69 o
  -2  12   9      626.00      354.16     61.31 o
  -1  12   9     1513.59     1580.28     57.07 o
   0  12   9      592.79      627.92     31.74 o
   1  12   9     1433.75     1329.24     40.94 o
   2  12   9        3.24       35.37     18.08 o
   3  12   9     1554.29     1479.90     52.40 o
   4  12   9      749.40      858.45     70.58 o
   5  12   9      226.17      148.61     38.32 o
   6  12   9      661.30      731.53     64.87 o
  -6  13   9       53.62      112.06     41.90 o
  -5  13   9        7.18       -6.86     47.74 o
  -4  13   9      895.53      837.36     94.74 o
  -3  13   9      334.14      264.96     63.79 o
  -2  13   9        5.27       50.07     43.50 o
  -1  13   9      283.72      294.01     60.44 o
   0  13   9        4.91        2.88     14.06 o
   1  13   9       56.28       56.71     17.11 o
   2  13   9      145.72      162.99     25.10 o
   3  13   9      100.32      138.68     29.94 o
   4  13   9      309.57      432.21     82.48 o
   5  13   9      253.57      246.56     46.68 o
   6  13   9      185.10      245.84     77.23 o
  -5  14   9       42.78      160.00     65.40 o
  -4  14   9      520.10      518.53     84.96 o
  -3  14   9      445.71      589.19     85.98 o
  -2  14   9        4.33      -18.98     39.85 o
  -1  14   9     2127.89     2286.69    139.85 o
   0  14   9       27.93       32.55     40.44 o
   1  14   9     2330.12     2280.72     65.77 o
   2  14   9      638.13      699.55     47.06 o
   3  14   9      429.81      379.57     39.80 o
   4  14   9      155.76      140.39     39.85 o
   5  14   9       33.03       71.87     36.54 o
  -4  15   9     1076.26     1110.94    113.58 o
  -3  15   9        3.42       -1.75     47.44 o
  -2  15   9      890.60      763.20     94.74 o
  -1  15   9        0.20      -42.92     42.92 o
   0  15   9       38.30       63.06     49.34 o
   1  15   9        8.22       14.31     25.09 o
   2  15   9     1312.50     1441.75     65.73 o
   3  15   9      188.05      198.35     36.35 o
   4  15   9      525.91      542.12     60.73 o
  -3  16   9      218.12      240.14     71.68 o
  -2  16   9       74.47       75.77     65.40 o
  -1  16   9     1114.21     1169.62    115.62 o
   0  16   9      198.80      219.85     67.15 o
   1  16   9      998.73     1244.95    114.31 o
   2  16   9      251.30      287.97     39.92 o
   3  16   9      263.71      216.50     38.41 o
  -1  17   9      209.25      211.09     74.01 o
   0  17   9        1.49      -20.44     47.59 o
   1  17   9       80.82       88.03     60.73 o
  -8   0  10     1311.10     1234.78     66.45 o
  -6   0  10     1351.18     1346.01     49.12 o
  -4   0  10    11230.43    12702.13    181.58 o
  -2   0  10     6259.55     6497.81     95.80 o
   0   0  10    26629.30    29505.43    347.27 o
   2   0  10     7137.73     6743.21     91.30 o
   4   0  10     1792.43     2134.72     48.24 o
   6   0  10     2041.02     2156.91     56.28 o
   8   0  10     1772.95     1863.46    123.36 o
  -9   1  10      212.79      225.59     29.26 o
  -8   1  10        1.49       10.33     19.23 o
  -7   1  10     3756.09     3518.83     63.83 o
  -6   1  10      392.87      388.95     26.46 o
  -5   1  10    16815.22    17228.31    172.39 o
  -4   1  10     4296.82     4144.00     47.47 o
  -3   1  10    23739.26    23696.95    210.66 o
  -2   1  10        1.27       55.14     13.21 o
  -1   1  10     3185.23     2490.15     29.13 o
   0   1  10     2548.21     2812.14     52.00 o
   1   1  10     1093.14      858.01     15.96 o
   2   1  10      357.65      209.73      8.45 o
   3   1  10        3.03        5.77      6.00 o
   4   1  10       78.15      138.02     10.64 o
   5   1  10     1758.60     1758.98     33.12 o
   6   1  10      230.45      400.11     20.11 o
   7   1  10     2980.72     3121.04     56.36 o
   8   1  10      373.77      344.85     28.52 o
   9   1  10      402.47      372.89     32.68 o
  -9   2  10      727.63      548.35     43.04 o
  -8   2  10       87.63      113.69     31.32 o
  -7   2  10      762.69      909.78     31.62 o
  -6   2  10       11.50       18.35     11.57 o
  -5   2  10       22.63       19.44      8.31 o
  -4   2  10     1455.40     1515.50     25.39 o
  -3   2  10     1161.65     1079.66     22.02 o
  -2   2  10    15037.62    17077.49    175.08 o
  -1   2  10      802.64     1066.46     18.30 o
   0   2  10    16509.93    17301.89    175.65 o
   1   2  10     8029.11     7863.13     80.42 o
   2   2  10     6945.85     6738.26     64.43 o
   3   2  10     3001.33     2630.60     32.42 o
   4   2  10        2.69        0.81      6.92 o
   5   2  10     1539.60     1648.47     33.94 o
   6   2  10       30.40        9.16     10.94 o
   7   2  10       66.65       40.34     15.60 o
   8   2  10     1701.08     1723.30     51.28 o
   9   2  10      120.29       94.32     24.12 o
  -9   3  10      368.78      331.21     42.57 o
  -8   3  10       42.15       40.69     27.85 o
  -7   3  10     3589.74     3640.40     78.45 o
  -6   3  10      527.84      503.16     22.80 o
  -5   3  10     5915.04     5963.92     71.65 o
  -4   3  10     1581.04     1532.17     28.98 o
  -3   3  10      199.13      322.24     17.02 o
  -2   3  10     2862.07     2915.01     38.37 o
  -1   3  10     4787.31     4034.77     42.55 o
   0   3  10     1040.76     1334.27     36.54 o
   1   3  10       85.28       58.14      6.16 o
   2   3  10     3751.61     3489.84     34.94 o
   3   3  10       38.01       19.13      5.42 o
   4   3  10      260.48      217.02     12.60 o
   5   3  10      526.16      451.49     18.52 o
   6   3  10      819.65      809.14     28.63 o
   7   3  10      764.89      880.81     32.35 o
   8   3  10     1253.39     1339.09     45.41 o
   9   3  10       17.65       28.33     21.83 o
  -9   4  10      701.57      698.24     53.15 o
  -8   4  10        9.76      -12.49     23.11 o
  -7   4  10      790.91      770.16     31.75 o
  -6   4  10      668.21      552.07     26.87 o
  -5   4  10       14.91       35.75      9.98 o
  -4   4  10      735.60      718.82     23.45 o
  -3   4  10      923.15      986.04     26.93 o
  -2   4  10     2078.04     2477.01     39.00 o
  -1   4  10    11830.83    11427.67    131.07 o
   0   4  10    10101.70    10835.18    124.10 o
   1   4  10      641.03      715.45     20.58 o
   2   4  10     2611.05     3023.00     38.30 o
   3   4  10      924.61      948.22     15.47 o
   4   4  10     1109.03     1006.54     30.87 o
   5   4  10     4397.54     4159.70     65.69 o
   6   4  10      259.46      214.31     17.95 o
   7   4  10      527.58      605.25     30.85 o
   8   4  10     1020.10     1048.07     40.71 o
   9   4  10      371.61      385.46     31.21 o
  -9   5  10      959.70      989.64    121.02 o
  -8   5  10        2.99       20.14     24.31 o
  -7   5  10      249.72      204.88     28.26 o
  -6   5  10      592.58      511.25     22.54 o
  -5   5  10      294.70      335.08     18.89 o
  -4   5  10     3535.05     3534.17     65.75 o
  -3   5  10       63.94       43.42      6.26 o
  -2   5  10       80.86       99.81      8.10 o
  -1   5  10     3187.53     3269.28     42.66 o
   0   5  10     4686.02     4758.09     62.90 o
   1   5  10     8819.29     8486.76     87.87 o
   2   5  10     2368.23     2334.68     48.00 o
   3   5  10      682.78      574.91     21.15 o
   4   5  10       11.53        4.56     11.03 o
   5   5  10      918.69      863.59     25.16 o
   6   5  10       25.30       13.05     12.57 o
   7   5  10       93.96       77.94     18.99 o
   8   5  10      833.75      736.52     37.35 o
   9   5  10       32.57       18.55     21.56 o
  -9   6  10      280.10      258.43     35.56 o
  -8   6  10      668.39      721.28     67.03 o
  -7   6  10      766.06      787.88     41.93 o
  -6   6  10       76.44       94.64     14.06 o
  -5   6  10       34.66       38.50     11.17 o
  -4   6  10      274.97      225.73     17.97 o
  -3   6  10     3551.96     3400.31     98.09 o
  -2   6  10       15.85       25.35      6.52 o
  -1   6  10     3815.33     3755.97     54.23 o
   0   6  10       57.25        8.27      5.04 o
   1   6  10      563.30      597.52     18.91 o
   2   6  10     3534.49     3307.97     52.25 o
   3   6  10      472.76      595.38     21.73 o
   4   6  10     4979.62     4963.44     93.06 o
   5   6  10      346.17      424.35     27.93 o
   6   6  10     3381.77     3202.62     77.19 o
   7   6  10       36.08       45.53     26.56 o
   8   6  10      384.15      312.36     46.20 o
  -9   7  10      608.60      579.45     56.64 o
  -8   7  10       76.98       46.56     20.73 o
  -7   7  10      171.40      157.68     19.54 o
  -6   7  10       18.91       -1.35     11.29 o
  -5   7  10       76.58       94.85     16.14 o
  -4   7  10      722.98      742.23     29.01 o
  -3   7  10       45.57       55.96     11.46 o
  -2   7  10      307.17      472.96     19.07 o
  -1   7  10    11732.28    11996.07    127.43 o
   0   7  10       32.68       34.27      7.12 o
   1   7  10    19819.41    19003.87    214.94 o
   2   7  10       58.81      107.56     22.03 o
   3   7  10     5573.02     5334.18     94.74 o
   4   7  10        3.07        9.44     13.16 o
   5   7  10      369.68      388.47     27.71 o
   6   7  10        1.51        1.24     19.81 o
   7   7  10      263.80      283.97     34.95 o
   8   7  10       28.63       -9.72     25.98 o
  -8   8  10      531.06      521.63     40.06 o
  -7   8  10       63.12       60.33     21.46 o
  -6   8  10      230.94      236.29     27.76 o
  -5   8  10       80.04      102.95     16.14 o
  -4   8  10        2.79       22.85     11.01 o
  -3   8  10     1054.20      986.22     23.90 o
  -2   8  10      224.04      275.35     23.42 o
  -1   8  10       67.91       56.35     10.07 o
   0   8  10        7.75       -0.02      5.98 o
   1   8  10       93.13      115.54      8.65 o
   2   8  10     1847.38     1811.78     41.27 o
   3   8  10      542.62      650.64     28.26 o
   4   8  10     6265.45     6078.26    109.09 o
   5   8  10     2104.96     2111.81     61.76 o
   6   8  10     3410.40     2965.16     83.50 o
   7   8  10       12.25       35.49     25.41 o
   8   8  10      190.68      217.39     39.30 o
  -8   9  10       21.24       17.37     49.49 o
  -7   9  10      181.55      145.27     39.33 o
  -6   9  10       64.68       25.30     42.55 o
  -5   9  10        6.35      -16.43     17.88 o
  -4   9  10       18.64       33.37     18.74 o
  -3   9  10      841.78      918.04     41.45 o
  -2   9  10     1641.43     1850.69     55.31 o
  -1   9  10     3505.82     3608.02     60.84 o
   0   9  10      447.36      495.60     25.82 o
   1   9  10     8248.36     8297.65    154.91 o
   2   9  10     3686.12     3640.19     86.04 o
   3   9  10     7947.27     7648.41    125.66 o
   4   9  10       95.22      101.91     17.12 o
   5   9  10       32.28       24.79     16.42 o
   6   9  10       19.30       18.58     25.85 o
   7   9  10      236.79      221.02     31.97 o
  -8  10  10      188.13      256.93     76.50 o
  -7  10  10      808.95      881.42     70.39 o
  -6  10  10      224.61      190.08     41.17 o
  -5  10  10      401.66      462.94     48.04 o
  -4  10  10      233.60      199.48     27.51 o
  -3  10  10      695.19      837.85     54.94 o
  -2  10  10       62.72       77.22     18.92 o
  -1  10  10      149.08      141.04     22.15 o
   0  10  10      358.37      375.43     21.27 o
   1  10  10     1005.10      958.68     32.97 o
   2  10  10     1638.28     1758.27     45.83 o
   3  10  10     2522.59     2440.11    184.29 o
   4  10  10     2249.35     2178.37     51.14 o
   5  10  10     2179.39     2072.09     60.20 o
   6  10  10     1029.64      995.22     49.92 o
   7  10  10      222.06      292.92     32.77 o
  -7  11  10      270.49      249.18     50.73 o
  -6  11  10       10.18       29.29     32.30 o
  -5  11  10       99.21       39.90     64.45 o
  -4  11  10       51.18       41.10     26.11 o
  -3  11  10      847.32      973.24     45.35 o
  -2  11  10      326.75      412.45     78.69 o
  -1  11  10      886.88     1003.04     37.78 o
   0  11  10      968.20      910.81     42.76 o
   1  11  10     2594.86     2612.00     67.93 o
   2  11  10     1488.52     1387.48     45.81 o
   3  11  10      350.72      320.59     32.80 o
   4  11  10     1044.07     1056.81     65.46 o
   5  11  10        1.17       -0.87     28.29 o
   6  11  10      116.83      116.01     54.96 o
   7  11  10       24.57      -10.80     50.36 o
  -7  12  10      825.82      873.71     75.59 o
  -6  12  10       28.20       11.41     34.13 o
  -5  12  10      630.58      497.51     78.69 o
  -4  12  10      277.36      176.49     54.31 o
  -3  12  10      710.41      649.34     77.37 o
  -2  12  10      878.27      763.05     45.18 o
  -1  12  10      152.90      261.61     29.73 o
   0  12  10     1211.53     1322.18     39.75 o
   1  12  10      420.75      366.18     25.23 o
   2  12  10      699.31      800.10     56.26 o
   3  12  10     1582.67     1439.99     66.89 o
   4  12  10      411.73      382.97     47.96 o
   5  12  10     1067.67      989.28     68.36 o
   6  12  10      279.17      248.67     53.07 o
  -6  13  10       16.26       27.90     36.75 o
  -5  13  10     1618.78     1534.58    123.79 o
  -4  13  10        4.90       11.09     42.34 o
  -3  13  10     1297.13     1270.35    107.59 o
  -2  13  10       83.67      111.82     48.03 o
  -1  13  10      100.87      160.42     33.19 o
   0  13  10      508.31      602.93     30.17 o
   1  13  10       32.76        6.67     15.72 o
   2  13  10      472.12      410.96     32.81 o
   3  13  10        3.04       35.20     30.04 o
   4  13  10      269.13      341.76     47.42 o
   5  13  10       39.90       46.18     34.94 o
   6  13  10        0.67      -29.78     50.07 o
  -5  14  10       87.72       58.25     56.93 o
  -4  14  10      202.11      227.30     65.25 o
  -3  14  10       62.41       52.41     47.74 o
  -2  14  10     1716.10     1604.36    123.65 o
  -1  14  10      484.22      510.65     77.37 o
   0  14  10      526.79      695.17     83.21 o
   1  14  10      533.41      564.14     36.34 o
   2  14  10      252.67      270.17     73.42 o
   3  14  10      108.59       98.67     44.31 o
   4  14  10       15.81       13.76     34.30 o
   5  14  10      297.67      257.51     49.05 o
  -4  15  10        2.15       29.49     55.91 o
  -3  15  10     1397.85     1224.80    117.37 o
  -2  15  10      227.15      299.12     72.12 o
  -1  15  10      355.39      302.33     71.09 o
   0  15  10       41.00      141.75     56.93 o
   1  15  10      219.66      248.41     38.94 o
   2  15  10      236.15      283.68     37.71 o
   3  15  10       74.06       38.71     34.81 o
   4  15  10       71.60       76.75     41.40 o
  -3  16  10        9.25       19.56     54.74 o
  -2  16  10      985.95     1268.89    124.23 o
  -1  16  10        1.92       50.66     56.06 o
   0  16  10      314.99      279.12     71.68 o
   1  16  10      386.25      406.86     77.96 o
   2  16  10        1.67      -25.76     25.76 o
   3  16  10       31.85       39.78     38.89 o
  -1  17  10       43.04      -39.12     49.34 o
   0  17  10       33.71       72.99     57.66 o
  -9   0  11     1093.34     1056.62     67.42 o
  -7   0  11     2751.80     2902.79     81.26 o
  -5   0  11      201.67      350.09     20.48 o
  -3   0  11     4390.51     3628.89     61.99 o
  -1   0  11     3104.90     2584.32     50.36 o
   1   0  11        3.56       34.84      7.30 o
   3   0  11     7706.79     7517.49    116.05 o
   5   0  11      389.36      407.74     24.74 o
   7   0  11     1980.04     2030.17     68.38 o
   9   0  11     1266.87     1157.64     74.04 o
  -9   1  11        5.22      -11.61     21.94 o
  -8   1  11     3507.10     3367.91    127.50 o
  -7   1  11        4.37       13.69     14.00 o
  -6   1  11     7065.38     7029.11     98.88 o
  -5   1  11      234.33      455.87     18.19 o
  -4   1  11    16972.42    15055.75    140.96 o
  -3   1  11     2333.83     2460.21     31.07 o
  -2   1  11       14.46       14.57      4.75 o
  -1   1  11      703.94      880.96     16.20 o
   0   1  11     1233.27      932.79     21.60 o
   1   1  11        7.62       39.26      5.36 o
   2   1  11     7959.84     8361.07     78.29 o
   3   1  11      132.78      215.44     10.38 o
   4   1  11    14042.57    13791.07    141.63 o
   5   1  11     1434.29     1504.14     40.66 o
   6   1  11     4899.52     4707.55     93.42 o
   7   1  11        4.56       29.60     15.33 o
   8   1  11     2090.86     2048.04     56.77 o
   9   1  11      136.17       82.99     27.65 o
  -9   2  11     1413.17     1457.85     62.79 o
  -8   2  11     1201.69     1179.69     52.99 o
  -7   2  11      332.44      305.34     25.75 o
  -6   2  11        6.28       11.14     10.25 o
  -5   2  11      583.43      519.90     17.62 o
  -4   2  11     3267.22     3011.73     39.90 o
  -3   2  11     1653.16     1353.34     25.23 o
  -2   2  11     1647.58     2005.39     30.44 o
  -1   2  11     3732.97     3741.89     45.89 o
   0   2  11     1132.99     1297.98     21.72 o
   1   2  11     1181.63     1195.40     19.82 o
   2   2  11      934.12      806.38     14.43 o
   3   2  11     1931.43     1832.36     29.35 o
   4   2  11      528.68      539.08     21.85 o
   5   2  11      138.52      189.64     14.43 o
   6   2  11      242.38      258.19     17.60 o
   7   2  11      470.94      496.73     26.47 o
   8   2  11      852.82      906.07     39.58 o
   9   2  11      786.95      789.43     40.73 o
  -9   3  11      128.11       95.31     34.54 o
  -8   3  11     1451.11     1571.24     77.15 o
  -7   3  11      364.03      475.60     27.17 o
  -6   3  11     7407.93     6891.87    164.07 o
  -5   3  11     4309.55     4132.93     87.82 o
  -4   3  11     2936.72     2804.61     42.62 o
  -3   3  11      320.64      351.51     13.30 o
  -2   3  11      828.97      848.00     17.74 o
  -1   3  11      670.76      594.64     11.59 o
   0   3  11      706.92      805.32     14.31 o
   1   3  11      633.82      697.16     12.28 o
   2   3  11     7700.91     7970.54     70.55 o
   3   3  11      532.95      619.05     15.87 o
   4   3  11     4869.52     4959.56     65.50 o
   5   3  11     2366.33     2423.50     42.60 o
   6   3  11     2648.11     2445.32     59.26 o
   7   3  11     1137.60     1196.86     37.46 o
   8   3  11      476.93      486.54     31.48 o
   9   3  11       74.92       84.57     27.87 o
  -9   4  11      244.88      223.65     61.39 o
  -8   4  11      942.46     1028.78     56.80 o
  -7   4  11      604.85      528.20     27.77 o
  -6   4  11      292.77      281.28     18.62 o
  -5   4  11     1995.18     1962.90     36.70 o
  -4   4  11      992.18     1056.57     31.19 o
  -3   4  11      117.52      101.51      9.42 o
  -2   4  11     7277.57     7049.22     78.07 o
  -1   4  11      204.61      132.80     10.47 o
   0   4  11      105.88      137.56     11.01 o
   1   4  11      139.80       81.58      6.60 o
   2   4  11      444.95      314.50      9.83 o
   3   4  11      527.36      496.48     12.29 o
   4   4  11     2938.31     2821.67     43.21 o
   5   4  11       59.04       59.79     12.47 o
   6   4  11       10.96       19.14     13.03 o
   7   4  11      353.19      379.30     25.71 o
   8   4  11      200.82      213.09     35.36 o
   9   4  11      151.10      184.13     26.46 o
  -9   5  11       19.61       13.08     29.27 o
  -8   5  11      714.46      719.87     87.30 o
  -7   5  11      804.92      836.10     35.76 o
  -6   5  11      360.34      342.85     25.78 o
  -5   5  11      914.78      986.46     29.88 o
  -4   5  11      265.73      250.45     19.82 o
  -3   5  11     1898.19     1711.91     30.30 o
  -2   5  11     4169.14     3733.86     51.65 o
  -1   5  11     1828.07     1611.76     28.76 o
   0   5  11    20325.66    20751.85    256.09 o
   1   5  11     7290.17     6900.55     74.15 o
   2   5  11     3404.13     3375.83     71.14 o
   3   5  11        0.66       14.97      6.75 o
   4   5  11     3104.05     2877.11     57.16 o
   5   5  11      215.68      208.47     14.78 o
   6   5  11       40.57       40.55     12.86 o
   7   5  11     1566.58     1632.92     61.80 o
   8   5  11       23.46      -12.53     17.86 o
  -9   6  11       20.87        8.50     26.29 o
  -8   6  11      506.28      468.30     34.54 o
  -7   6  11      150.69      141.67     18.69 o
  -6   6  11       21.44       37.40     12.98 o
  -5   6  11     1235.41     1114.79     30.30 o
  -4   6  11      929.06     1073.78     34.44 o
  -3   6  11     5931.15     5880.55     98.25 o
  -2   6  11     1234.07     1165.35     24.01 o
  -1   6  11      314.80      335.78     16.28 o
   0   6  11        2.47       26.39      6.28 o
   1   6  11     1000.61      964.35     17.08 o
   2   6  11      512.60      435.24     17.96 o
   3   6  11     7195.79     7040.07     96.10 o
   4   6  11     2183.08     2060.08     65.24 o
   5   6  11     1430.22     1491.53     48.17 o
   6   6  11       21.82       69.09     20.24 o
   7   6  11      128.30      182.31     32.57 o
   8   6  11       24.62       17.59     27.13 o
  -8   7  11       37.98       33.33     20.71 o
  -7   7  11      150.56      137.00     17.80 o
  -6   7  11        0.32       -7.47     10.50 o
  -5   7  11       15.09       25.40     14.19 o
  -4   7  11       17.65       22.82     12.08 o
  -3   7  11      301.63      317.66     19.11 o
  -2   7  11     8913.85     8886.25    118.47 o
  -1   7  11      276.66      254.27     14.18 o
   0   7  11    33917.41    35825.70    357.81 o
   1   7  11       45.62       31.31     11.99 o
   2   7  11     7939.43     7266.47    106.49 o
   3   7  11      564.38      499.82     23.58 o
   4   7  11      329.58      303.34     23.72 o
   5   7  11      406.25      314.13     26.30 o
   6   7  11       39.83       38.08     22.34 o
   7   7  11      204.67      226.67     33.82 o
   8   7  11        1.30       32.60     28.50 o
  -8   8  11       21.49       32.10     26.64 o
  -7   8  11       47.43       58.66     21.38 o
  -6   8  11       61.37       56.83     15.71 o
  -5   8  11      716.57      696.98     30.11 o
  -4   8  11       29.03       10.69     11.64 o
  -3   8  11     4862.38     4836.54     84.18 o
  -2   8  11     1044.33     1084.83     33.50 o
  -1   8  11     1159.90     1283.02     22.14 o
   0   8  11       20.44       37.54      6.31 o
   1   8  11     3835.60     3807.32     63.59 o
   2   8  11      619.24      597.46     23.52 o
   3   8  11     5309.20     5256.36     95.34 o
   4   8  11     1066.13     1250.55     42.36 o
   5   8  11     2533.10     2368.38    102.28 o
   6   8  11       39.81       29.38     22.22 o
   7   8  11       51.60       65.68     27.00 o
   8   8  11       19.16       73.65     32.16 o
  -8   9  11      166.07      206.71     66.86 o
  -7   9  11      147.79      140.41     19.93 o
  -6   9  11      131.43      212.90     39.46 o
  -5   9  11       10.41        9.96     19.70 o
  -4   9  11      220.28      203.71     28.85 o
  -3   9  11     1000.16     1054.32     44.19 o
  -2   9  11    11743.54    11082.02    199.81 o
  -1   9  11     3856.33     3576.40     60.65 o
   0   9  11     4941.74     4732.86     88.85 o
   1   9  11      539.22      635.83     26.73 o
   2   9  11     7430.32     7230.58    106.99 o
   3   9  11       96.14      146.06     24.74 o
   4   9  11      142.96      131.90     18.80 o
   5   9  11       80.38       40.49     19.76 o
   6   9  11       30.26       13.62     21.45 o
   7   9  11       61.93       62.24     26.74 o
  -7  10  11        1.55       -3.97     34.01 o
  -6  10  11        2.87        2.39     31.69 o
  -5  10  11      454.59      374.25     60.58 o
  -4  10  11      430.52      455.43     34.81 o
  -3  10  11      951.35      889.60     49.38 o
  -2  10  11     1460.86     1585.60     53.42 o
  -1  10  11        7.48        0.25     10.88 o
   0  10  11      481.88      553.76     40.92 o
   1  10  11      720.07      719.27     29.11 o
   2  10  11      897.97     1036.67     41.18 o
   3  10  11      384.80      466.81     80.92 o
   4  10  11     2116.27     2039.09     66.27 o
   5  10  11      549.18      617.58     41.89 o
   6  10  11       64.87       91.33     24.04 o
   7  10  11      131.09      110.32     27.45 o
  -7  11  11      180.47      120.01     44.49 o
  -6  11  11      144.87      199.97     42.94 o
  -5  11  11       17.90       79.69     40.00 o
  -4  11  11      949.67      882.98     58.54 o
  -3  11  11      121.47       42.98     32.70 o
  -2  11  11     1258.83     1178.25     62.47 o
  -1  11  11     4816.93     5113.64    116.15 o
   0  11  11     2088.34     2089.30     49.71 o
   1  11  11     1307.75     1483.00     42.32 o
   2  11  11     1098.38     1078.30     72.74 o
   3  11  11      321.21      369.12     35.64 o
   4  11  11      620.25      556.30     51.65 o
   5  11  11       51.62       56.05     33.72 o
   6  11  11       98.45       81.93     37.35 o
   7  11  11        6.81       18.21     20.23 o
  -7  12  11      181.58      196.29     71.61 o
  -6  12  11       29.16       40.08     35.63 o
  -5  12  11       48.41       15.91     46.13 o
  -4  12  11      822.88      775.47     88.61 o
  -3  12  11       91.82       50.95     41.31 o
  -2  12  11      929.23     1116.86     50.89 o
  -1  12  11       84.76       36.23     24.25 o
   0  12  11      151.90      126.44     19.33 o
   1  12  11       28.15       22.78     15.79 o
   2  12  11      996.88     1074.13     52.26 o
   3  12  11      376.94      235.60     48.61 o
   4  12  11      744.09      675.13     57.28 o
   5  12  11      169.07      145.56     52.26 o
   6  12  11       23.78       64.27     64.09 o
  -6  13  11      812.80      903.39     92.33 o
  -5  13  11        7.09       29.20     49.63 o
  -4  13  11     1497.81     1645.53    121.90 o
  -3  13  11        3.34        1.17     43.94 o
  -2  13  11      643.71      569.48     77.23 o
  -1  13  11     1098.34     1253.75     55.29 o
   0  13  11      106.31      127.38     26.32 o
   1  13  11     1775.21     1873.08     51.77 o
   2  13  11        4.37        8.20     18.99 o
   3  13  11       81.34       87.72     38.10 o
   4  13  11     1525.74     1441.01    105.40 o
   5  13  11       39.68       76.74     55.91 o
  -5  14  11       33.35       16.06     50.80 o
  -4  14  11       59.37      131.68     59.56 o
  -3  14  11       92.97      145.55     58.83 o
  -2  14  11     1196.47     1383.78    117.37 o
  -1  14  11        3.28      -15.18     40.73 o
   0  14  11        4.81       12.82     32.04 o
   1  14  11      304.92      330.75     28.64 o
   2  14  11      350.50      403.97     44.76 o
   3  14  11       92.82       74.18     33.34 o
   4  14  11       62.19       76.05     35.50 o
   5  14  11        0.85      -16.42     33.24 o
  -4  15  11      732.44      873.13    109.20 o
  -3  15  11      289.35      211.09     68.17 o
  -2  15  11      537.75      568.75     87.15 o
  -1  15  11       10.49        7.74     50.95 o
   0  15  11       24.25        7.74     49.49 o
   1  15  11      302.01      431.38     75.91 o
   2  15  11        2.89        0.64     26.01 o
   3  15  11      112.17      113.91     40.58 o
   4  15  11      476.57      471.33     58.58 o
  -3  16  11      340.05      311.68     77.81 o
  -2  16  11        0.10      -14.16     46.42 o
  -1  16  11       32.42       43.07     52.41 o
   0  16  11       10.94       32.41     51.09 o
   1  16  11       66.71       65.11     56.06 o
   2  16  11        7.43        5.93     28.66 o
  -8   0  12     1441.06     1200.45     65.84 o
  -6   0  12       63.41       23.52     16.99 o
  -4   0  12      595.10      638.69     20.36 o
  -2   0  12       33.05        4.86      6.88 o
   0   0  12    19686.13    20449.50    278.61 o
   2   0  12    14681.50    14428.12    181.10 o
   4   0  12     7385.82     6944.14    113.61 o
   6   0  12     1378.79     1276.49     43.24 o
   8   0  12     1325.96     1466.99     77.82 o
  -9   1  12      362.47      326.56     32.82 o
  -8   1  12      129.83      221.88     26.90 o
  -7   1  12     2239.16     2060.44     47.57 o
  -6   1  12      212.25      251.81     20.80 o
  -5   1  12      625.57      638.30     20.94 o
  -4   1  12      202.34      259.23     12.42 o
  -3   1  12       90.43       50.26      6.38 o
  -2   1  12      259.09      482.84     21.88 o
  -1   1  12     3466.01     3882.15     44.93 o
   0   1  12      708.54      876.65     16.01 o
   1   1  12     3552.98     3498.24     39.81 o
   2   1  12      656.79      726.37     15.25 o
   3   1  12    12624.27    12538.12    121.11 o
   4   1  12     1190.77     1172.38     25.20 o
   5   1  12     8544.95     8160.46     94.50 o
   6   1  12       16.52       37.86     12.64 o
   7   1  12     1743.52     1852.36     46.60 o
   8   1  12       13.37       26.37     20.26 o
   9   1  12      212.57      165.71     30.49 o
  -9   2  12      222.05      276.86     54.25 o
  -8   2  12     1263.49     1353.16     56.95 o
  -7   2  12       19.09       55.28     17.18 o
  -6   2  12       49.10       81.18     12.77 o
  -5   2  12     3575.26     3431.83     48.08 o
  -4   2  12      805.90      875.66     22.12 o
  -3   2  12      236.01      309.68     16.19 o
  -2   2  12     1564.23     1416.39     21.54 o
  -1   2  12      350.20      474.35     13.01 o
   0   2  12     3491.80     3170.83     41.36 o
   1   2  12     1289.13     1410.53     22.55 o
   2   2  12    19477.59    19356.10    159.79 o
   3   2  12      384.38      408.39     13.22 o
   4   2  12     2613.01     2693.21     43.22 o
   5   2  12        1.13        3.94      9.42 o
   6   2  12       54.24       80.54     19.38 o
   7   2  12     1411.97     1473.79     44.33 o
   8   2  12      299.29      260.92     26.94 o
   9   2  12       16.00       34.56     23.16 o
  -9   3  12      382.97      265.30     43.94 o
  -8   3  12      212.02      332.88     47.30 o
  -7   3  12     1825.62     1840.42     70.74 o
  -6   3  12     2678.81     2605.18     59.20 o
  -5   3  12     1347.79     1498.56     34.46 o
  -4   3  12       57.02       55.91      9.32 o
  -3   3  12      721.88      734.75     20.43 o
  -2   3  12     7014.12     7523.97    138.73 o
  -1   3  12       23.60        8.19      4.43 o
   0   3  12      237.52      202.99     10.98 o
   1   3  12     5511.72     6203.32     65.33 o
   2   3  12      115.16      142.69      7.81 o
   3   3  12     5750.17     5015.24     54.58 o
   4   3  12      496.25      645.41     19.98 o
   5   3  12     1865.70     2089.38     61.04 o
   6   3  12     1575.54     1639.81     40.49 o
   7   3  12     1592.99     1418.61     40.94 o
   8   3  12      121.93      122.57     22.96 o
   9   3  12      463.40      501.72     60.49 o
  -9   4  12      951.79     1008.80     60.59 o
  -8   4  12      501.12      581.48     45.54 o
  -7   4  12       55.37       64.55     18.63 o
  -6   4  12     3841.55     3821.19     63.92 o
  -5   4  12     2843.12     3008.78     57.67 o
  -4   4  12     3182.41     2914.23     48.20 o
  -3   4  12     1615.68     1517.88     35.01 o
  -2   4  12     2111.06     2075.30     29.54 o
  -1   4  12     1269.76     1262.57     24.75 o
   0   4  12     1641.46     1826.86     30.44 o
   1   4  12     1505.33     1732.99     26.56 o
   2   4  12      343.69      265.63      9.48 o
   3   4  12     2350.63     2531.54     30.48 o
   4   4  12      884.88     1043.86     24.23 o
   5   4  12      149.67      238.05     16.99 o
   6   4  12     2069.81     1847.29     43.18 o
   7   4  12      470.14      463.37     27.55 o
   8   4  12       27.29       22.92     23.58 o
  -9   5  12       15.95       50.24     30.48 o
  -8   5  12      875.91      898.59     53.43 o
  -7   5  12      273.11      308.18     25.03 o
  -6   5  12     1417.61     1455.86     45.63 o
  -5   5  12      422.74      463.81     24.54 o
  -4   5  12      106.14       81.49     13.29 o
  -3   5  12     2769.53     2599.69     40.47 o
  -2   5  12      296.32      347.14     19.65 o
  -1   5  12    11423.48    11260.89    131.86 o
   0   5  12     4320.41     4906.21     59.90 o
   1   5  12     4195.00     3993.00     48.09 o
   2   5  12       21.06       75.70      6.25 o
   3   5  12     1984.64     1974.07     40.14 o
   4   5  12      955.93     1006.70     32.56 o
   5   5  12      288.73      334.53     21.39 o
   6   5  12     2216.60     2277.99     47.07 o
   7   5  12      145.35      132.78     18.77 o
   8   5  12       25.44       31.17     20.13 o
  -9   6  12      121.06      114.03     31.17 o
  -8   6  12      398.16      374.51     36.52 o
  -7   6  12      252.27      299.95     22.51 o
  -6   6  12     5073.28     5019.20    102.72 o
  -5   6  12      181.93      305.18     17.67 o
  -4   6  12     8569.62     8427.11    135.21 o
  -3   6  12      267.45      244.34     18.18 o
  -2   6  12     2752.39     2524.64     46.51 o
  -1   6  12     1043.52      889.75     21.52 o
   0   6  12      343.49      434.44     13.76 o
   1   6  12     1989.77     1952.00     28.27 o
   2   6  12     1710.24     1412.18     32.02 o
   3   6  12     1678.85     1758.29     38.15 o
   4   6  12       30.87       39.68     15.74 o
   5   6  12      120.36      138.07     21.34 o
   6   6  12      997.76      985.41     43.94 o
   7   6  12      145.64      175.04     32.41 o
   8   6  12      202.83      216.94     42.56 o
  -8   7  12       64.14       82.56     21.92 o
  -7   7  12     1049.71     1004.13     33.51 o
  -6   7  12      101.79      123.06     14.42 o
  -5   7  12     1055.59      978.13     46.36 o
  -4   7  12      350.53      399.25     31.06 o
  -3   7  12     3671.07     3625.85     85.11 o
  -2   7  12       33.65      113.03     20.79 o
  -1   7  12    14451.76    13708.02    174.60 o
   0   7  12       58.83       46.68      7.68 o
   1   7  12     3714.37     3529.47     60.75 o
   2   7  12        1.09       15.50     10.35 o
   3   7  12      795.37      806.77     47.83 o
   4   7  12      692.33      823.14     35.26 o
   5   7  12       87.39      110.98     21.00 o
   6   7  12      695.58      839.99     50.13 o
   7   7  12      522.82      611.29     45.44 o
   8   7  12        0.92       16.79     28.68 o
  -8   8  12       41.77       19.80     26.42 o
  -7   8  12      100.63      140.07     37.83 o
  -6   8  12     4205.03     4057.14     76.39 o
  -5   8  12       53.09      157.60     18.89 o
  -4   8  12     5599.66     5847.26    101.77 o
  -3   8  12      308.93      241.03     17.82 o
  -2   8  12     3921.36     3736.71     85.80 o
  -1   8  12     1654.28     1569.90     28.59 o
   0   8  12       14.72       14.00      8.84 o
   1   8  12      839.90      775.87     25.21 o
   2   8  12     1375.92     1244.16     33.98 o
   3   8  12       34.45       54.07     13.60 o
   4   8  12     1182.54     1144.10     65.78 o
   5   8  12      178.66      178.62     24.63 o
   6   8  12      329.48      313.04     33.52 o
   7   8  12        2.87       -9.25     24.30 o
   8   8  12      622.92      692.05     51.37 o
  -8   9  12      292.99      328.68     31.32 o
  -7   9  12      490.31      547.67     36.38 o
  -6   9  12      343.61      305.42     24.38 o
  -5   9  12       46.05       55.22     14.96 o
  -4   9  12       75.55       57.04     20.33 o
  -3   9  12     4903.78     4901.09    109.16 o
  -2   9  12     2532.84     2327.10    135.63 o
  -1   9  12     4670.84     4855.27     86.58 o
   0   9  12      922.62      901.92     30.51 o
   1   9  12     2977.98     2793.31     43.69 o
   2   9  12      164.47      218.85     16.38 o
   3   9  12      393.33      396.35     33.78 o
   4   9  12        5.33       13.82     15.30 o
   5   9  12       61.90       36.81     20.31 o
   6   9  12       13.53       31.38     22.77 o
   7   9  12      392.73      409.27     39.29 o
  -7  10  12        2.55       58.65     35.16 o
  -6  10  12     1391.17     1492.54    116.93 o
  -5  10  12      762.94      862.44     61.82 o
  -4  10  12     2762.81     2964.22     83.61 o
  -3  10  12      379.38      334.76     29.67 o
  -2  10  12     2444.66     2409.65     87.50 o
  -1  10  12      959.24      974.61     73.77 o
   0  10  12        1.52       14.04     10.74 o
   1  10  12       10.96        3.58     13.90 o
   2  10  12        2.81       10.54     16.18 o
   3  10  12      956.09      765.44     27.73 o
   4  10  12      152.04      130.43     18.12 o
   5  10  12       21.62       34.16     19.27 o
   6  10  12      227.31      138.26     26.33 o
   7  10  12      179.86      180.32     37.17 o
  -7  11  12       52.24      127.57     44.60 o
  -6  11  12      447.81      345.84     70.95 o
  -5  11  12      300.42      230.37     42.17 o
  -4  11  12      232.52      276.23     39.19 o
  -3  11  12      532.49      647.25     50.96 o
  -2  11  12     1959.21     2093.46     83.60 o
  -1  11  12      160.45      189.27     26.16 o
   0  11  12     1485.27     1274.41     43.85 o
   1  11  12     3600.45     3478.93     69.29 o
   2  11  12        9.74       25.15     17.79 o
   3  11  12      468.08      478.25     38.69 o
   4  11  12      399.27      373.62     46.12 o
   5  11  12      161.57      204.61     42.08 o
   6  11  12      146.83      146.98     36.51 o
  -6  12  12      191.41      159.41     62.34 o
  -5  12  12      878.04      886.41     95.62 o
  -4  12  12      594.26      654.30     84.38 o
  -3  12  12      639.81      695.47     82.04 o
  -2  12  12      801.11      867.08     88.48 o
  -1  12  12        0.47       -8.43     18.43 o
   0  12  12     1713.33     1623.17     86.81 o
   1  12  12      174.16      133.75     19.71 o
   2  12  12      496.67      572.42     35.31 o
   3  12  12      141.43      228.49     38.66 o
   4  12  12      258.63      268.87     43.17 o
   5  12  12      152.90       98.36     37.20 o
   6  12  12        8.26       15.96     44.01 o
  -6  13  12        2.82       44.96     55.47 o
  -5  13  12      465.44      369.92     77.23 o
  -4  13  12      143.21      126.28     58.98 o
  -3  13  12       17.24       15.91     45.25 o
  -2  13  12      574.87      663.35     83.21 o
  -1  13  12      197.74      244.46     31.95 o
   0  13  12     1361.63     1193.81     62.44 o
   1  13  12       77.35       68.24     18.98 o
   2  13  12       51.47      103.13     41.09 o
   3  13  12      893.22      783.72     61.20 o
   4  13  12      127.66      135.56     50.58 o
   5  13  12     1037.87     1066.10     75.59 o
  -5  14  12      255.08      267.00     76.20 o
  -4  14  12       23.64       45.84     55.62 o
  -3  14  12      404.54      474.16     82.92 o
  -2  14  12      110.36      132.26     55.47 o
  -1  14  12      160.43      146.71     58.39 o
   0  14  12     3119.38     2765.08     87.34 o
   1  14  12       45.29       77.96     51.24 o
   2  14  12      806.67      853.94     71.53 o
   3  14  12       36.43       16.51     31.86 o
   4  14  12      179.84      150.32     43.42 o
  -4  15  12      109.37      109.05     66.42 o
  -3  15  12       37.22        0.73     52.41 o
  -2  15  12      289.88      244.38     70.80 o
  -1  15  12      130.34      191.82     65.55 o
   0  15  12      296.29      335.91     73.87 o
   1  15  12       43.34       34.45     47.30 o
   2  15  12      148.52      109.37     39.52 o
   3  15  12      466.82      410.23     54.48 o
   4  15  12        3.17       73.43     57.23 o
  -3  16  12      119.78      121.90     69.20 o
  -2  16  12        0.46      -44.23     44.23 o
  -1  16  12       93.58      212.41     69.20 o
   0  16  12      843.75      925.98    108.17 o
   1  16  12      109.70      119.12     60.58 o
   2  16  12      730.14      700.58     94.74 o
  -9   0  13      384.48      425.85     50.61 o
  -7   0  13       22.25       56.32     21.31 o
  -5   0  13      980.89      880.32     37.88 o
  -3   0  13     5570.77     5416.91     86.84 o
  -1   0  13    23626.04    22481.12    301.14 o
   1   0  13    19342.94    20413.17    276.43 o
   3   0  13    10484.30    10345.84    138.25 o
   5   0  13       32.30       59.95     15.67 o
   7   0  13      133.89      132.69     33.40 o
   9   0  13        0.71      -20.14     34.14 o
  -9   1  13       54.34       33.86     23.61 o
  -8   1  13        2.25       -4.22     19.70 o
  -7   1  13       12.00        0.61     13.76 o
  -6   1  13      161.03      141.09     16.32 o
  -5   1  13      416.60      406.06     17.36 o
  -4   1  13     6686.45     6510.10     80.08 o
  -3   1  13     2254.92     2107.96     30.28 o
  -2   1  13     4827.89     4588.53     52.42 o
  -1   1  13      224.58      272.07     10.17 o
   0   1  13      260.99      194.18      9.35 o
   1   1  13        6.78        6.71      5.73 o
   2   1  13     7460.09     6835.24     67.36 o
   3   1  13      220.33      314.48     11.75 o
   4   1  13     3764.45     3627.11     50.04 o
   5   1  13     1090.39     1014.37     27.96 o
   6   1  13     1294.42     1281.49     40.13 o
   7   1  13        7.56        5.45     15.62 o
   8   1  13       86.00       66.78     24.21 o
   9   1  13       30.54       50.14     25.49 o
  -9   2  13      800.33      824.19     79.23 o
  -8   2  13      210.70      285.68     44.01 o
  -7   2  13      180.02      164.30     20.34 o
  -6   2  13      111.19       66.04     15.52 o
  -5   2  13       54.56      100.22     11.08 o
  -4   2  13        5.76        2.98      7.83 o
  -3   2  13     3029.24     2851.32     41.78 o
  -2   2  13     3322.04     3868.95     45.54 o
  -1   2  13    10222.27    10249.42    110.61 o
   0   2  13     5490.79     5239.10     62.49 o
   1   2  13    14278.95    13304.87    132.04 o
   2   2  13      903.16      976.61     16.75 o
   3   2  13    11680.48    11814.92    115.60 o
   4   2  13       37.71       65.14     10.33 o
   5   2  13      972.33     1090.47     32.48 o
   6   2  13      644.52      585.68     26.26 o
   7   2  13       37.21       63.31     17.24 o
   8   2  13       45.46       47.46     20.70 o
   9   2  13       33.74       31.56     23.51 o
  -9   3  13       83.19       58.38     33.29 o
  -8   3  13        5.86       -0.90     25.96 o
  -7   3  13       38.73       61.73     17.20 o
  -6   3  13       21.84       33.77     11.45 o
  -5   3  13      239.95      178.66     15.00 o
  -4   3  13       17.03       21.03      9.29 o
  -3   3  13     2495.00     2491.63     38.23 o
  -2   3  13     1327.82     1359.15     24.27 o
  -1   3  13    11207.15    10821.00    114.53 o
   0   3  13     1651.67     1758.20     23.37 o
   1   3  13     1397.28     1632.82     22.62 o
   2   3  13     2143.19     2194.65     26.34 o
   3   3  13     2855.49     2549.08     34.85 o
   4   3  13     1298.81     1256.11     28.15 o
   5   3  13      795.86      750.62     26.81 o
   6   3  13      845.13      889.94     31.29 o
   7   3  13      252.72      266.10     31.65 o
   8   3  13      188.06      229.17     26.22 o
  -9   4  13      248.63      294.12     41.13 o
  -8   4  13       12.65        9.21     25.87 o
  -7   4  13     1893.79     1694.26     58.50 o
  -6   4  13      702.94      791.52     30.26 o
  -5   4  13     2627.60     2878.66     54.80 o
  -4   4  13       23.18       45.99     10.19 o
  -3   4  13     3580.13     3511.43     76.83 o
  -2   4  13      109.28       76.40      8.78 o
  -1   4  13     3482.81     3275.45     47.85 o
   0   4  13     7285.28     7220.10     83.03 o
   1   4  13     5083.49     4664.35     70.47 o
   2   4  13     2507.19     2141.47     30.15 o
   3   4  13     2153.39     2040.53     28.47 o
   4   4  13       70.15       68.64     11.37 o
   5   4  13     6493.64     6334.61     90.98 o
   6   4  13      575.65      657.09     40.93 o
   7   4  13      572.88      727.10     39.59 o
   8   4  13       47.82       50.60     20.77 o
  -9   5  13      619.49      584.56     48.88 o
  -8   5  13      273.89      172.30     37.52 o
  -7   5  13      429.35      431.22     40.81 o
  -6   5  13       11.78        8.25     12.80 o
  -5   5  13       77.69      120.99     14.82 o
  -4   5  13       19.25       38.70      9.76 o
  -3   5  13     2178.29     1877.13     40.26 o
  -2   5  13      783.19      816.83     24.75 o
  -1   5  13     1465.61     1445.68     33.08 o
   0   5  13     2563.35     2546.44     43.48 o
   1   5  13      632.96      790.23     19.82 o
   2   5  13       14.89       38.40      5.40 o
   3   5  13     2790.89     2671.43     51.04 o
   4   5  13     1176.76     1091.76     35.85 o
   5   5  13      685.07      603.76     25.31 o
   6   5  13      278.89      230.20     17.93 o
   7   5  13       54.99       40.04     16.56 o
   8   5  13      497.70      558.43     32.92 o
  -9   6  13       70.47       61.07     29.61 o
  -8   6  13        0.03       -4.80     23.77 o
  -7   6  13     4127.96     3736.49     71.00 o
  -6   6  13      211.39      212.98     17.47 o
  -5   6  13     6236.78     5920.41     90.56 o
  -4   6  13       38.35       66.39     14.81 o
  -3   6  13     5108.24     5527.54     95.57 o
  -2   6  13       12.49        6.24      8.99 o
  -1   6  13     7824.19     7214.03     91.12 o
   0   6  13     2651.84     2743.90     39.51 o
   1   6  13      874.29     1027.77     28.51 o
   2   6  13      668.10      518.49     20.52 o
   3   6  13     2033.95     2048.70     46.50 o
   4   6  13      101.71      113.86     18.74 o
   5   6  13     4181.39     4220.59     89.87 o
   6   6  13        2.11       45.57     23.41 o
   7   6  13     1935.85     1838.32     73.15 o
   8   6  13       22.11       30.57     29.86 o
  -8   7  13     1678.16     1531.87     58.95 o
  -7   7  13      127.12       97.48     16.70 o
  -6   7  13      310.34      256.44     16.48 o
  -5   7  13       14.98       42.21     15.43 o
  -4   7  13      315.03      280.32     20.91 o
  -3   7  13       88.87      106.09     15.07 o
  -2   7  13     2068.46     2024.92     67.76 o
  -1   7  13      372.81      231.74     14.22 o
   0   7  13      763.75      757.69     22.62 o
   1   7  13        7.17       18.59      9.95 o
   2   7  13      276.78      302.76     24.75 o
   3   7  13     1151.89     1167.56     35.18 o
   4   7  13      121.08      143.16     31.21 o
   5   7  13      396.85      278.58     26.87 o
   6   7  13      214.13      269.18     32.73 o
   7   7  13       63.44       76.62     28.01 o
   8   7  13      749.43      709.12     53.46 o
  -8   8  13        6.11        8.52     26.44 o
  -7   8  13     1331.17     1233.87     92.32 o
  -6   8  13      216.09      179.20     22.50 o
  -5   8  13     8177.86     8139.81    191.81 o
  -4   8  13       12.43       28.88     13.62 o
  -3   8  13     3982.49     4061.62     76.13 o
  -2   8  13      349.21      434.04     21.17 o
  -1   8  13     1602.18     1606.55     34.15 o
   0   8  13       21.13        8.27      9.08 o
   1   8  13      480.29      471.77     21.05 o
   2   8  13      475.69      460.08     31.80 o
   3   8  13      465.25      408.14     29.44 o
   4   8  13       11.19        5.13     14.80 o
   5   8  13     2148.34     2295.46     94.04 o
   6   8  13        7.42       22.22     22.16 o
   7   8  13     2507.63     2468.82     92.89 o
  -8   9  13      442.30      406.58     32.17 o
  -7   9  13      334.17      328.19     28.60 o
  -6   9  13      425.67      425.94     31.57 o
  -5   9  13       70.05       81.13     24.84 o
  -4   9  13      416.48      432.80     22.66 o
  -3   9  13     1299.38     1370.12     38.81 o
  -2   9  13     1383.62     1313.90     60.07 o
  -1   9  13      879.25     1059.22     56.89 o
   0   9  13      441.59      526.36     19.80 o
   1   9  13      818.30      763.25     25.36 o
   2   9  13      847.03      795.77     28.22 o
   3   9  13      191.56      197.04     18.50 o
   4   9  13      404.99      410.59     27.77 o
   5   9  13        8.43       20.27     20.01 o
   6   9  13      377.92      357.70     35.71 o
   7   9  13        0.81       69.60     28.62 o
  -7  10  13      924.38      998.02     71.32 o
  -6  10  13      522.02      507.88     77.96 o
  -5  10  13     3094.35     3066.16    111.26 o
  -4  10  13      572.08      759.30     43.66 o
  -3  10  13     4017.30     3792.98     94.51 o
  -2  10  13       94.47       67.81     26.69 o
  -1  10  13      199.73      156.55     29.95 o
   0  10  13        5.85       17.79     14.26 o
   1  10  13        8.61        3.43     14.17 o
   2  10  13       33.37       18.08     16.00 o
   3  10  13      417.85      395.82     31.77 o
   4  10  13        2.87       13.21     17.33 o
   5  10  13     1989.96     1917.30     62.57 o
   6  10  13      626.06      644.70     46.15 o
   7  10  13      902.58      937.10     55.10 o
  -7  11  13      253.18      232.65     47.17 o
  -6  11  13        0.91       38.10     50.36 o
  -5  11  13        5.28        0.54     27.85 o
  -4  11  13      331.74      336.49     64.38 o
  -3  11  13     1602.97     1712.67     77.50 o
  -2  11  13       31.48       10.30     24.15 o
  -1  11  13      638.63      794.25     43.54 o
   0  11  13       21.52       40.24     16.63 o
   1  11  13      330.91      313.25     36.79 o
   2  11  13        6.86        9.71     16.95 o
   3  11  13      653.73      634.44     52.85 o
   4  11  13       83.86       66.71     29.91 o
   5  11  13      594.33      521.18     30.45 o
   6  11  13      179.29      108.90     47.69 o
  -6  12  13      689.16      696.34     96.20 o
  -5  12  13      489.29      387.73     75.18 o
  -4  12  13      633.99      688.02     87.30 o
  -3  12  13     1117.17     1104.37     98.25 o
  -2  12  13       44.91       30.12     27.62 o
  -1  12  13      286.52      341.46     50.85 o
   0  12  13      233.17      297.93     42.09 o
   1  12  13      571.48      537.22     42.35 o
   2  12  13        3.50       17.21     18.43 o
   3  12  13     1538.74     1406.56     74.21 o
   4  12  13      485.60      413.59     50.06 o
   5  12  13      330.62      410.88     53.36 o
   6  12  13      652.74      676.42     66.88 o
  -6  13  13        4.59      -49.49     49.49 o
  -5  13  13      101.54      104.52     61.17 o
  -4  13  13      247.17      200.00     65.25 o
  -3  13  13      215.98      171.09     59.42 o
  -2  13  13        5.26      -11.97     38.54 o
  -1  13  13      611.01      627.21     43.65 o
   0  13  13        0.05       16.29     24.86 o
   1  13  13       29.80       39.86     20.58 o
   2  13  13      441.54      531.01     52.09 o
   3  13  13      246.89      299.46     44.80 o
   4  13  13      510.72      421.10     62.55 o
   5  13  13      350.19      458.23     57.29 o
  -5  14  13       17.38      -32.41     50.95 o
  -4  14  13      139.67      226.42     69.34 o
  -3  14  13      105.02      244.52     68.90 o
  -2  14  13       94.39      128.17     54.31 o
  -1  14  13     2531.00     2398.51    149.78 o
   0  14  13        2.83        2.67     29.43 o
   1  14  13     2888.54     2806.54    158.83 o
   2  14  13      198.48      195.83     47.52 o
   3  14  13      436.50      354.62     50.07 o
   4  14  13      255.04      229.22     46.47 o
  -4  15  13      244.26      230.22     75.33 o
  -3  15  13       55.55      -29.63     51.24 o
  -2  15  13      326.48      277.52     75.33 o
  -1  15  13      173.39      175.47     62.48 o
   0  15  13       92.78       84.67     55.33 o
   1  15  13      126.61       59.27     54.45 o
   2  15  13      851.43     1027.14    107.30 o
   3  15  13       12.65       38.59     34.99 o
  -2  16  13      111.73       81.90     65.11 o
  -1  16  13     1077.05      940.43    113.28 o
   0  16  13      405.48      318.24     79.12 o
   1  16  13     2343.23     2626.39    167.59 o
   2  16  13      399.36      377.08     82.63 o
  -8   0  14      825.56      805.13     71.02 o
  -6   0  14      905.32     1035.76     45.88 o
  -4   0  14     4116.24     4463.07     84.91 o
  -2   0  14    30505.96    31131.17    412.27 o
   0   0  14    25201.79    27026.43    360.21 o
   2   0  14    30451.14    30038.08    419.49 o
   4   0  14      253.39      447.22     24.38 o
   6   0  14      197.37      183.50     26.20 o
   8   0  14      831.63      810.74     62.89 o
  -9   1  14      137.56      197.52     29.38 o
  -8   1  14        5.10      -19.02     19.02 o
  -7   1  14     2142.13     2145.09     64.04 o
  -6   1  14        6.19       24.91     12.96 o
  -5   1  14     7179.25     7142.75     98.23 o
  -4   1  14     1528.09     1510.98     30.18 o
  -3   1  14     9210.85     9254.12     99.78 o
  -2   1  14     3135.17     2909.30     37.64 o
  -1   1  14     4016.40     3691.13     44.72 o
   0   1  14     1465.58     1367.37     23.10 o
   1   1  14      470.62      356.40     13.47 o
   2   1  14      474.48      397.61     12.15 o
   3   1  14     3219.43     3342.56     40.59 o
   4   1  14      341.66      405.82     16.31 o
   5   1  14     1024.47      909.88     28.02 o
   6   1  14        1.50        7.97     13.20 o
   7   1  14      574.94      661.83     30.41 o
   8   1  14      202.56      227.69     41.10 o
  -9   2  14      337.08      244.74     35.86 o
  -8   2  14      219.02      233.18     50.04 o
  -7   2  14        6.45       -1.88     15.03 o
  -6   2  14       19.45       38.11     14.49 o
  -5   2  14     1333.57     1415.11     41.48 o
  -4   2  14     2259.53     2033.83     35.81 o
  -3   2  14     9253.44     9408.20    106.59 o
  -2   2  14     6779.31     7253.68     77.27 o
  -1   2  14     1477.60     1235.51     23.74 o
   0   2  14    17619.13    17029.29    177.12 o
   1   2  14     5994.88     6039.57     67.04 o
   2   2  14     8086.22     7802.60     75.83 o
   3   2  14     1785.59     1575.51     30.11 o
   4   2  14     1390.00     1335.06     29.45 o
   5   2  14     1306.99     1404.41     39.12 o
   6   2  14       91.66      104.24     16.69 o
   7   2  14        3.64      -10.33     14.83 o
   8   2  14      540.92      599.99     34.96 o
  -9   3  14       30.41       85.48     35.66 o
  -8   3  14       56.24      107.67     27.48 o
  -7   3  14     1248.76     1213.47     44.62 o
  -6   3  14      600.78      524.54     30.22 o
  -5   3  14     1867.44     1984.36     40.99 o
  -4   3  14     5153.67     5056.82     72.31 o
  -3   3  14     1985.75     2176.75     35.63 o
  -2   3  14     3446.09     3428.82     39.08 o
  -1   3  14     5062.58     4828.37     57.33 o
   0   3  14      389.50      333.11     13.90 o
   1   3  14      152.35      181.60      8.11 o
   2   3  14     5901.07     5869.75     59.95 o
   3   3  14      254.33      362.37     14.18 o
   4   3  14      160.88      178.60     21.06 o
   5   3  14       38.93       48.47     13.20 o
   6   3  14      256.20      253.73     20.26 o
   7   3  14      208.51      244.93     24.34 o
   8   3  14      530.74      568.87     34.12 o
  -9   4  14       45.21       90.46     33.68 o
  -8   4  14      209.97      265.94     76.86 o
  -7   4  14      889.72      859.71     84.41 o
  -6   4  14      318.44      303.46     18.28 o
  -5   4  14       78.49       51.93     12.21 o
  -4   4  14     1121.25     1064.54     36.05 o
  -3   4  14      597.62      607.08     17.92 o
  -2   4  14       50.92       73.41      7.57 o
  -1   4  14     2707.94     2578.60     56.76 o
   0   4  14     2585.67     2657.44     38.81 o
   1   4  14       11.88       14.45      6.43 o
   2   4  14     1049.73     1191.18     27.34 o
   3   4  14      314.36      291.74     10.54 o
   4   4  14     1340.90     1193.85     30.12 o
   5   4  14      705.42      656.63     25.43 o
   6   4  14     1890.87     1768.45     60.48 o
   7   4  14      216.65      243.87     23.61 o
   8   4  14      798.76      826.62     48.02 o
  -9   5  14      737.24      834.58    106.71 o
  -8   5  14      108.51      162.94     31.59 o
  -7   5  14      654.82      712.14     38.64 o
  -6   5  14       58.06       55.59     13.56 o
  -5   5  14      187.99      203.24     19.25 o
  -4   5  14     6590.96     6152.47     83.86 o
  -3   5  14        2.65       21.44      6.66 o
  -2   5  14      979.60     1168.49     30.40 o
  -1   5  14     2621.27     2857.93     44.73 o
   0   5  14     1201.15     1107.99     22.63 o
   1   5  14     3506.36     3204.71     57.77 o
   2   5  14     3134.28     3396.82     44.67 o
   3   5  14      794.42      758.80     33.50 o
   4   5  14       15.94       40.84     13.99 o
   5   5  14       21.42       46.95     16.11 o
   6   5  14       26.24       10.77     12.17 o
   7   5  14       37.12       43.28     16.64 o
   8   5  14      569.12      584.04     30.64 o
  -8   6  14      682.02      618.89     43.71 o
  -7   6  14      230.88      196.35     20.58 o
  -6   6  14     3072.21     3195.81     74.59 o
  -5   6  14       17.45       55.20     12.24 o
  -4   6  14      839.84      789.82     31.76 o
  -3   6  14      485.21      366.43     21.86 o
  -2   6  14     1037.80      888.07     26.99 o
  -1   6  14      103.90      112.14     10.65 o
   0   6  14      397.93      275.25     12.11 o
   1   6  14        7.47       11.63      7.03 o
   2   6  14      371.34      316.39     19.68 o
   3   6  14      231.66      192.61     16.44 o
   4   6  14     3706.20     3721.19     80.01 o
   5   6  14       18.14      153.95     23.07 o
   6   6  14     4863.87     4515.22    113.60 o
   7   6  14        1.59       25.37     27.97 o
   8   6  14     1062.08     1044.41     61.90 o
  -8   7  14        3.99       -6.79     20.76 o
  -7   7  14     1120.13     1089.43     51.66 o
  -6   7  14       98.56       72.25     17.62 o
  -5   7  14       84.52       88.04     17.97 o
  -4   7  14     2011.56     1941.01     49.80 o
  -3   7  14      689.47      708.09     29.06 o
  -2   7  14       18.27       17.33     11.00 o
  -1   7  14     2388.20     2694.26     48.05 o
   0   7  14        5.12       -5.73      8.08 o
   1   7  14     6858.17     6451.28     97.77 o
   2   7  14       77.14       95.01     13.92 o
   3   7  14     1913.12     2010.18     47.71 o
   4   7  14      230.92      251.37     24.09 o
   5   7  14       68.34       62.21     19.69 o
   6   7  14       16.20       22.09     23.34 o
   7   7  14      404.07      541.03     48.55 o
   8   7  14       12.27       32.11     29.81 o
  -8   8  14      964.88      917.95     65.98 o
  -7   8  14      212.51      289.32     64.34 o
  -6   8  14     2753.42     2663.48     73.69 o
  -5   8  14       72.34      109.28     19.35 o
  -4   8  14     3129.12     2991.64     81.92 o
  -3   8  14      866.43      846.47     41.79 o
  -2   8  14       37.39       60.32     13.06 o
  -1   8  14      123.88      139.90     16.77 o
   0   8  14       17.48        6.65      9.67 o
   1   8  14       22.83       10.23     10.09 o
   2   8  14      538.01      551.05     24.72 o
   3   8  14      511.50      580.08     27.46 o
   4   8  14     5222.59     5041.49     99.41 o
   5   8  14      306.88      397.12     34.32 o
   6   8  14     3937.14     3826.43    102.42 o
   7   8  14       64.02      135.61     31.24 o
  -8   9  14       29.81       41.50     23.05 o
  -7   9  14      213.48      236.81     26.78 o
  -6   9  14      190.73      156.56     45.91 o
  -5   9  14       24.33       31.21     15.31 o
  -4   9  14        2.00        4.53     12.26 o
  -3   9  14       90.42       68.59     17.68 o
  -2   9  14       16.74       23.88     15.38 o
  -1   9  14      747.91      684.74     28.70 o
   0   9  14       48.31       28.41     10.47 o
   1   9  14     3659.03     3787.77     69.55 o
   2   9  14      958.76      915.42     39.03 o
   3   9  14     1864.03     1706.97     44.63 o
   4   9  14       66.49       72.93     18.61 o
   5   9  14       18.07       44.55     22.17 o
   6   9  14        2.05        0.90     22.66 o
   7   9  14      217.91      210.20     44.66 o
  -7  10  14      581.96      641.17     62.47 o
  -6  10  14      914.78      952.98     93.87 o
  -5  10  14      374.24      342.08     59.09 o
  -4  10  14     1615.64     1576.40    106.31 o
  -3  10  14      156.81      302.58     42.77 o
  -2  10  14       55.15       14.68     23.94 o
  -1  10  14       93.21       58.84     75.47 o
   0  10  14        7.29       11.91     14.90 o
   1  10  14       36.33        8.41     14.87 o
   2  10  14      776.68      953.19     48.33 o
   3  10  14      790.62      728.05     33.75 o
   4  10  14     2100.03     2108.65     63.15 o
   5  10  14     1017.44     1008.88     51.61 o
   6  10  14     2114.72     2098.24     71.28 o
   7  10  14      320.19      334.34     41.92 o
  -7  11  14       36.06        1.16     52.63 o
  -6  11  14        0.36       14.74     48.76 o
  -5  11  14      137.67      165.64     40.51 o
  -4  11  14      375.54      332.92     44.42 o
  -3  11  14      610.01      731.15     55.48 o
  -2  11  14      103.07       15.60     24.74 o
  -1  11  14      446.10      440.32     66.59 o
   0  11  14      151.22      159.07     26.23 o
   1  11  14      605.19      738.09     36.54 o
   2  11  14     1697.41     1512.96     52.49 o
   3  11  14       17.15       19.51     28.06 o
   4  11  14      770.87      737.15     58.01 o
   5  11  14        0.71       -3.45     17.22 o
   6  11  14        3.66      -19.81     19.81 o
  -6  12  14        2.92      -10.80     45.69 o
  -5  12  14      271.84      240.73     69.05 o
  -4  12  14      299.02      389.48     73.58 o
  -3  12  14      233.11      212.17     39.34 o
  -2  12  14     1158.04      995.25     67.08 o
  -1  12  14      312.33      318.41     36.78 o
   0  12  14       13.24        8.33     20.25 o
   1  12  14        6.95       -5.08     17.63 o
   2  12  14     1928.31     1991.57     86.06 o
   3  12  14      653.35      577.77     52.98 o
   4  12  14      307.39      324.17     47.07 o
   5  12  14     1218.75      985.73     72.55 o
   6  12  14      120.35       96.93     43.33 o
  -5  13  14     1089.20     1123.34    114.89 o
  -4  13  14      295.93      334.45     75.33 o
  -3  13  14     1333.85     1104.66    104.09 o
  -2  13  14        1.26       11.97     47.44 o
  -1  13  14       58.99      139.55     29.11 o
   0  13  14       59.72       37.45     23.86 o
   1  13  14      174.84       -0.29     42.63 o
   2  13  14      651.01      517.20     90.36 o
   3  13  14      171.09      131.29     37.31 o
   4  13  14      763.35      618.15     60.94 o
   5  13  14        0.15      -13.39     32.16 o
  -5  14  14       34.25       94.16     60.00 o
  -4  14  14       86.21       78.54     58.98 o
  -3  14  14      119.97       71.97     54.60 o
  -2  14  14     1620.86     1350.35    118.25 o
  -1  14  14      101.11      146.86     58.39 o
   0  14  14     1747.09     1957.35    136.35 o
   1  14  14       71.41      117.66     56.35 o
   2  14  14      831.08      746.62     61.47 o
   3  14  14      523.81      519.95     88.47 o
   4  14  14       31.12       66.55     37.80 o
  -4  15  14       52.54      127.44     67.15 o
  -3  15  14      713.93      781.74    102.63 o
  -2  15  14       41.19      134.31     62.04 o
  -1  15  14       48.85       78.98     59.42 o
   0  15  14        1.80       42.34     54.60 o
   1  15  14       50.70      111.24     57.37 o
   2  15  14       77.92       85.98     53.14 o
   3  15  14      288.30      343.01     52.35 o
  -2  16  14     1064.07      981.45    112.85 o
  -1  16  14      274.69      344.23     79.71 o
   0  16  14     1528.39     1247.87    124.96 o
   1  16  14      454.11      402.62     83.79 o
  -9   0  15      563.47      463.21     51.63 o
  -7   0  15     2457.00     2497.79    162.19 o
  -5   0  15      188.38      119.23     20.05 o
  -3   0  15    17798.15    16584.34    231.22 o
  -1   0  15    26417.61    25012.78    336.06 o
   1   0  15    10218.32    10359.04    176.13 o
   3   0  15     3016.58     2460.43     47.68 o
   5   0  15      790.54      795.68     33.65 o
   7   0  15     1433.29     1577.03    112.41 o
  -9   1  15       44.90       60.78     29.32 o
  -8   1  15     1997.06     1873.16     68.10 o
  -7   1  15      696.38      642.12     31.53 o
  -6   1  15     4194.66     4219.05     70.69 o
  -5   1  15       31.72      174.59     16.17 o
  -4   1  15    13716.00    12794.00    142.22 o
  -3   1  15     1074.18     1205.41     22.23 o
  -2   1  15     2884.16     2756.47     36.95 o
  -1   1  15     1479.03     1674.95     34.65 o
   0   1  15       78.27      175.68      9.57 o
   1   1  15      936.11      825.00     18.66 o
   2   1  15        1.02        2.31      5.90 o
   3   1  15        1.82        8.19      6.65 o
   4   1  15     2635.45     2420.60     42.22 o
   5   1  15       16.12       15.51     10.97 o
   6   1  15     1809.95     1746.22     43.56 o
   7   1  15        3.07       19.06     16.65 o
   8   1  15      690.33      627.37     40.80 o
  -9   2  15      485.74      391.21     86.65 o
  -8   2  15      435.83      455.98     52.59 o
  -7   2  15     1806.75     1624.25     52.09 o
  -6   2  15       24.98       33.28     14.51 o
  -5   2  15       36.11       60.15     11.76 o
  -4   2  15     2665.40     2656.47     46.11 o
  -3   2  15     3461.86     3185.20     46.38 o
  -2   2  15     2931.27     2885.79     37.79 o
  -1   2  15    11763.33    11575.97    147.66 o
   0   2  15      634.89      746.83     17.20 o
   1   2  15      295.04      370.93     12.90 o
   2   2  15        3.36       14.20      6.13 o
   3   2  15     1069.47     1097.61     23.93 o
   4   2  15     3260.16     3174.72     50.02 o
   5   2  15       55.60      144.71     16.22 o
   6   2  15       50.43       54.78     15.59 o
   7   2  15      833.35      882.43     34.79 o
   8   2  15      208.70      201.95     26.87 o
  -9   3  15      147.14      113.57     37.86 o
  -8   3  15      680.19      699.69     43.54 o
  -7   3  15     1069.07     1116.92     43.60 o
  -6   3  15     3440.68     3142.83     64.05 o
  -5   3  15     1178.16     1094.99     32.81 o
  -4   3  15     2778.15     2712.20     64.77 o
  -3   3  15     1598.49     1608.16     32.69 o
  -2   3  15     5985.33     5881.16     60.99 o
  -1   3  15     3167.04     2824.80     36.69 o
   0   3  15     5001.47     5359.58     59.79 o
   1   3  15     4291.62     4517.34     52.69 o
   2   3  15     1705.38     1699.67     24.64 o
   3   3  15      209.05      250.66     12.82 o
   4   3  15     4370.17     4283.30     61.14 o
   5   3  15      984.24     1070.76     33.99 o
   6   3  15     1948.49     1890.13     50.02 o
   7   3  15      623.94      651.46     44.47 o
   8   3  15      223.12      161.51     25.30 o
  -9   4  15      171.94      110.07     37.66 o
  -8   4  15     1003.62     1089.22     60.69 o
  -7   4  15        5.37       33.18     20.38 o
  -6   4  15      396.68      366.50     21.48 o
  -5   4  15      358.67      401.52     19.98 o
  -4   4  15      869.24      871.17     25.24 o
  -3   4  15       30.13       37.42     11.11 o
  -2   4  15     2082.62     2044.02     31.26 o
  -1   4  15       93.53      160.76     11.04 o
   0   4  15       53.75       82.29     11.40 o
   1   4  15      268.35      217.52     11.42 o
   2   4  15     1553.66     1577.66     25.47 o
   3   4  15       12.03       49.95      7.91 o
   4   4  15     1311.31     1322.55     32.35 o
   5   4  15      722.53      815.96     48.22 o
   6   4  15       33.57       55.97     17.64 o
   7   4  15      878.94      852.42     35.99 o
   8   4  15      158.26      154.66     23.85 o
  -9   5  15       31.93      112.87     33.22 o
  -8   5  15      655.17      582.47     45.12 o
  -7   5  15      301.49      411.25     40.29 o
  -6   5  15      627.10      572.38     24.68 o
  -5   5  15     1814.03     1931.55     43.95 o
  -4   5  15       25.86        8.31      9.54 o
  -3   5  15     1609.66     1570.42     29.85 o
  -2   5  15     7710.88     7614.17    108.64 o
  -1   5  15       59.87      109.28     10.98 o
   0   5  15    11326.72    11352.03    136.16 o
   1   5  15     5203.59     5039.90     60.44 o
   2   5  15     8871.67     8992.43    106.01 o
   3   5  15        5.71        3.78     10.16 o
   4   5  15     1510.98     1487.01     41.99 o
   5   5  15     2276.23     2088.17     53.22 o
   6   5  15      276.74      287.42     22.12 o
   7   5  15      939.86     1051.98     36.52 o
   8   5  15       17.96       19.46     24.18 o
  -8   6  15      267.66      292.79     35.01 o
  -7   6  15      257.34      283.07     30.83 o
  -6   6  15      304.48      319.13     19.70 o
  -5   6  15      251.04      198.76     15.90 o
  -4   6  15       11.72        4.44     12.72 o
  -3   6  15      704.49      780.17     32.64 o
  -2   6  15       84.96       99.35     13.21 o
  -1   6  15      230.93      250.26     17.17 o
   0   6  15      153.44      158.67     12.10 o
   1   6  15      866.84      776.57     24.40 o
   2   6  15      117.72      134.57     14.09 o
   3   6  15     1097.23     1143.65     37.49 o
   4   6  15      484.70      503.48     30.34 o
   5   6  15     2359.99     2410.21     65.76 o
   6   6  15      218.95      255.26     34.17 o
   7   6  15      700.14      786.72     51.99 o
   8   6  15       60.62       64.33     32.63 o
  -8   7  15      408.98      402.78     33.42 o
  -7   7  15      264.18      235.30     20.73 o
  -6   7  15        1.31       -5.65     16.42 o
  -5   7  15      853.82      952.28     37.94 o
  -4   7  15        5.33       13.33     17.23 o
  -3   7  15      915.72      945.73     33.66 o
  -2   7  15     3235.51     3338.70     66.70 o
  -1   7  15      238.36      301.83     19.59 o
   0   7  15    17295.23    16908.30    214.21 o
   1   7  15      238.00      209.28     17.11 o
   2   7  15     4789.84     4930.35     82.94 o
   3   7  15        9.86        7.30     12.31 o
   4   7  15      234.75      253.96     24.65 o
   5   7  15      161.60      101.77     22.06 o
   6   7  15        0.23        6.33     22.17 o
   7   7  15      587.42      578.39     64.83 o
  -8   8  15       91.46       71.97     37.96 o
  -7   8  15      376.09      423.41     35.29 o
  -6   8  15        0.31      -18.33     18.33 o
  -5   8  15      132.64      107.51     19.31 o
  -4   8  15       37.12       66.31     18.77 o
  -3   8  15     2042.48     1981.16     49.70 o
  -2   8  15       15.06      -10.64     10.64 o
  -1   8  15        4.89        8.53     11.31 o
   0   8  15        5.70        7.94     11.18 o
   1   8  15       61.73       31.30     12.10 o
   2   8  15       70.91       52.47     13.81 o
   3   8  15     4229.54     4393.52     80.00 o
   4   8  15      978.31      948.69     40.04 o
   5   8  15     1874.67     1658.98     61.88 o
   6   8  15       60.99      116.63     28.87 o
   7   8  15      542.26      508.22     45.73 o
  -7   9  15       49.53       57.95     30.55 o
  -6   9  15       88.16       45.14     25.42 o
  -5   9  15       48.42       58.61     17.34 o
  -4   9  15      118.99      184.21     22.34 o
  -3   9  15        1.29        7.14     12.24 o
  -2   9  15     2395.68     2301.72     59.21 o
  -1   9  15      887.56      816.68     50.95 o
   0   9  15     5954.39     5870.68     91.32 o
   1   9  15      854.33      875.17     29.46 o
   2   9  15     3179.01     3048.51     64.75 o
   3   9  15       84.44       93.52     16.44 o
   4   9  15      706.40      688.63     39.37 o
   5   9  15      112.55      153.70     56.44 o
   6   9  15        7.23        8.60     29.93 o
   7   9  15       12.29       -3.97     28.45 o
  -7  10  15      111.62      198.34     45.40 o
  -6  10  15       64.35       89.93     53.43 o
  -5  10  15      139.05      155.15     29.67 o
  -4  10  15       63.61       35.68     22.75 o
  -3  10  15      741.48      749.37     57.08 o
  -2  10  15      960.62      971.20     59.18 o
  -1  10  15      269.10      221.88     35.21 o
   0  10  15        4.17        5.03     17.83 o
   1  10  15      182.72      191.09     15.39 o
   2  10  15     1643.19     1787.71     49.87 o
   3  10  15     1185.46     1040.70     41.06 o
   4  10  15     2573.47     2507.14     71.39 o
   5  10  15     1174.76     1185.08     51.85 o
   6  10  15        2.91       21.41     24.54 o
  -7  11  15       36.99       11.00     34.92 o
  -6  11  15      408.75      469.92     80.00 o
  -5  11  15       90.86       89.05     50.36 o
  -4  11  15      709.85      703.90     57.96 o
  -3  11  15       19.95        2.15     28.03 o
  -2  11  15     1310.09     1313.22    124.31 o
  -1  11  15     1284.89     1256.45     54.14 o
   0  11  15      621.09      606.11     41.54 o
   1  11  15     1621.68     1662.41     53.33 o
   2  11  15     2289.25     2206.71     64.25 o
   3  11  15     1209.16     1210.86     69.92 o
   4  11  15      534.55      514.52     30.48 o
   5  11  15      170.19      127.86     35.88 o
   6  11  15      202.46      177.26     28.27 o
  -6  12  15       15.57      -23.80     49.93 o
  -5  12  15       32.13       77.52     50.22 o
  -4  12  15      609.46      681.31     86.42 o
  -3  12  15      157.42      296.41     96.35 o
  -2  12  15     1216.31     1213.84     70.03 o
  -1  12  15       48.47       46.73     22.61 o
   0  12  15       45.31       11.27     20.81 o
   1  12  15      143.04       80.13     25.43 o
   2  12  15     1351.44     1345.84     72.36 o
   3  12  15      198.56      187.97     39.14 o
   4  12  15     1127.75     1207.98     75.46 o
   5  12  15      207.18      135.98     54.74 o
  -5  13  15       13.35       17.08     53.87 o
  -4  13  15     1484.52     1714.43    131.39 o
  -3  13  15       23.90       66.13     52.55 o
  -2  13  15     1456.68     1397.15     85.69 o
  -1  13  15      920.34      896.30     51.89 o
   0  13  15        7.04      -17.80     33.58 o
   1  13  15     1004.57     1174.73    106.13 o
   2  13  15        4.95       -0.36     27.68 o
   3  13  15      717.62      720.86     61.56 o
   4  13  15      577.08      503.47     56.12 o
   5  13  15       12.67       42.08     36.73 o
  -4  14  15       99.41      112.12     65.69 o
  -3  14  15      133.34      214.74     69.49 o
  -2  14  15      504.47      568.46     87.30 o
  -1  14  15      672.31      753.86     94.31 o
   0  14  15       10.67       31.82     46.13 o
   1  14  15      284.36      218.68     65.69 o
   2  14  15      330.85      292.70     72.99 o
   3  14  15        1.11        7.03     33.14 o
   4  14  15      229.00      222.35     46.52 o
  -3  15  15      412.92      499.26     93.43 o
  -2  15  15      464.33      622.18     94.89 o
  -1  15  15       30.66       13.14     49.49 o
   0  15  15        1.26       42.77     51.39 o
   1  15  15      354.00      441.89     80.88 o
   2  15  15       65.10       40.15     50.80 o
   3  15  15      150.57      241.18     48.80 o
  -1  16  15     1001.72      942.76    114.16 o
   0  16  15       50.04       63.06     55.33 o
   1  16  15      119.58       73.28     62.34 o
  -8   0  16     4510.05     4399.77    135.84 o
  -6   0  16      551.48      552.59     62.46 o
  -4   0  16      233.35      292.47     24.85 o
  -2   0  16     4959.61     6256.74     98.97 o
   0   0  16     5774.79     6054.53     96.63 o
   2   0  16     1997.71     1955.26     40.40 o
   4   0  16     1770.60     1618.80     58.60 o
   6   0  16        1.85      -12.01     20.38 o
   8   0  16      964.94     1106.71     72.19 o
  -9   1  16      737.01      729.41     49.64 o
  -8   1  16      202.47      297.36     35.08 o
  -7   1  16     1752.41     1869.26     64.11 o
  -6   1  16      270.73      261.08     20.01 o
  -5   1  16     3861.66     3887.11     64.44 o
  -4   1  16       82.93       80.19     10.66 o
  -3   1  16     2009.11     2149.04     38.87 o
  -2   1  16      363.74      450.59     13.99 o
  -1   1  16     1811.57     2190.21     32.28 o
   0   1  16     1828.68     1805.57     28.62 o
   1   1  16     3668.52     3389.11     44.34 o
   2   1  16       47.12       73.01      7.96 o
   3   1  16     4814.58     4671.03     53.12 o
   4   1  16       62.59       47.98     10.82 o
   5   1  16     3270.73     3158.77     53.30 o
   6   1  16      202.48      167.65     19.74 o
   7   1  16     2110.23     2210.38     64.73 o
   8   1  16       66.78       69.84     25.76 o
  -9   2  16      172.32      220.13     35.72 o
  -8   2  16     1659.31     1700.14     64.63 o
  -7   2  16       27.76       33.64     29.33 o
  -6   2  16     1310.06     1234.34     39.50 o
  -5   2  16     2486.32     2521.50     63.07 o
  -4   2  16       40.10       13.73      9.08 o
  -3   2  16     1988.61     1927.46     37.74 o
  -2   2  16      378.16      520.82     14.53 o
  -1   2  16       23.15       35.59      7.03 o
   0   2  16     1606.98     1508.53     25.69 o
   1   2  16      290.23      284.16     21.08 o
   2   2  16     4612.14     4648.27     54.21 o
   3   2  16     2190.00     2280.85     34.43 o
   4   2  16      367.82      411.57     18.27 o
   5   2  16      669.69      672.84     39.70 o
   6   2  16      104.33      121.11     17.73 o
   7   2  16      302.22      377.01     29.36 o
   8   2  16      332.44      301.84     29.66 o
  -9   3  16      265.16      145.06     52.63 o
  -8   3  16      607.78      604.74     43.34 o
  -7   3  16     1217.33     1124.56     48.78 o
  -6   3  16     1674.95     1665.09     60.73 o
  -5   3  16      896.45     1012.67     29.64 o
  -4   3  16        9.17       17.88     10.11 o
  -3   3  16     2650.78     2463.59     48.27 o
  -2   3  16     2906.73     2784.10     45.19 o
  -1   3  16     2535.77     2514.45     41.60 o
   0   3  16     7009.20     7177.58     77.20 o
   1   3  16     3132.48     2721.21     42.12 o
   2   3  16       85.75      103.94      8.81 o
   3   3  16     5894.22     5623.65     64.25 o
   4   3  16      292.55      405.38     26.77 o
   5   3  16     2188.05     2345.81     70.81 o
   6   3  16      897.44      922.60     33.16 o
   7   3  16     2498.77     2413.41     60.31 o
   8   3  16      105.46       67.32     22.33 o
  -9   4  16      471.20      386.54     46.00 o
  -8   4  16       27.67       56.92     30.26 o
  -7   4  16       14.91       36.32     25.11 o
  -6   4  16     1198.11     1256.06     44.39 o
  -5   4  16     4318.41     4186.48     67.12 o
  -4   4  16     1044.24      884.18     29.96 o
  -3   4  16     1460.58     1501.04     31.89 o
  -2   4  16     1251.80     1170.48     22.53 o
  -1   4  16      103.74      138.77     13.19 o
   0   4  16      344.84      339.74     15.37 o
   1   4  16     2286.64     2378.71     40.24 o
   2   4  16      221.86      230.65     12.11 o
   3   4  16     3349.43     3184.75     48.84 o
   4   4  16       73.00       94.13     13.76 o
   5   4  16       61.71       78.10     14.84 o
   6   4  16        6.25       18.31     14.30 o
   7   4  16      502.85      560.68     30.81 o
   8   4  16       18.64       28.70     19.89 o
  -8   5  16      225.65      309.18    100.80 o
  -7   5  16      363.03      347.50     34.99 o
  -6   5  16     2796.92     2623.51     51.51 o
  -5   5  16       31.25       65.43     14.22 o
  -4   5  16        2.41       -6.56      9.03 o
  -3   5  16     3489.80     3666.04     54.69 o
  -2   5  16     1390.24     1419.44     35.07 o
  -1   5  16     6493.13     6297.83     91.03 o
   0   5  16     2335.78     2443.94     42.27 o
   1   5  16     6342.89     6012.44     85.13 o
   2   5  16       22.10       33.48     10.92 o
   3   5  16     3203.54     2945.29     54.50 o
   4   5  16     4618.26     4673.95     83.60 o
   5   5  16      734.51      793.14     46.79 o
   6   5  16     1557.22     1499.57     67.49 o
   7   5  16      333.51      356.48     23.43 o
   8   5  16      122.29      122.37     30.21 o
  -8   6  16        1.21       29.81     24.34 o
  -7   6  16        3.43        4.51     20.41 o
  -6   6  16     1841.85     2032.74     47.47 o
  -5   6  16      928.54      920.34     31.53 o
  -4   6  16     3233.96     3199.52     69.22 o
  -3   6  16      106.25      150.96     17.90 o
  -2   6  16      383.23      267.33     17.73 o
  -1   6  16      688.05      731.04     25.56 o
   0   6  16        1.74        3.84      8.56 o
   1   6  16     1586.10     1643.07     47.15 o
   2   6  16      380.18      367.61     19.74 o
   3   6  16      150.88      169.02     16.69 o
   4   6  16      301.82      344.51     44.23 o
   5   6  16       74.34       68.62     21.24 o
   6   6  16        8.52       53.04     25.52 o
   7   6  16       55.26       37.52     29.17 o
   8   6  16      180.75      228.35     42.50 o
  -8   7  16       21.18       30.51     21.93 o
  -7   7  16      270.55      277.18     58.03 o
  -6   7  16      691.42      715.10     40.45 o
  -5   7  16      306.98      344.73     26.54 o
  -4   7  16      803.00      790.83     51.19 o
  -3   7  16      675.47      847.80     32.90 o
  -2   7  16      155.82      238.23     19.37 o
  -1   7  16     8915.06     8542.62    135.09 o
   0   7  16        1.56       12.01     12.20 o
   1   7  16     5679.02     5383.48     87.08 o
   2   7  16      200.37      174.78     17.58 o
   3   7  16     1028.69     1048.84     58.34 o
   4   7  16     1235.15     1236.41     52.42 o
   5   7  16       77.43       98.70     26.16 o
   6   7  16     1087.33     1279.75     60.63 o
   7   7  16       10.40       -0.40     26.69 o
  -8   8  16       63.97       57.66     38.25 o
  -7   8  16      123.67      168.98     28.36 o
  -6   8  16     1025.45     1057.76     47.91 o
  -5   8  16      378.51      391.96     27.52 o
  -4   8  16     3430.11     3343.88     71.98 o
  -3   8  16      231.64      245.22     20.77 o
  -2   8  16      952.66      861.67     32.22 o
  -1   8  16        1.39      -12.80     12.80 o
   0   8  16        1.46       -9.39     11.44 o
   1   8  16       54.32       29.44     12.33 o
   2   8  16       29.54       49.90     13.97 o
   3   8  16       53.62       20.94     13.89 o
   4   8  16     1822.04     1839.36     69.56 o
   5   8  16       51.90       52.92     24.17 o
   6   8  16        8.82       49.83     32.67 o
   7   8  16       48.24       67.59     30.46 o
  -7   9  16      217.84      274.06     30.23 o
  -6   9  16       67.49       65.88     24.76 o
  -5   9  16       22.78       21.15     16.44 o
  -4   9  16      166.67      175.49     20.08 o
  -3   9  16      811.40      808.55     32.11 o
  -2   9  16      681.76      657.42     32.44 o
  -1   9  16     4838.01     4745.78    120.81 o
   0   9  16     2235.71     2252.73     54.45 o
   1   9  16     2928.44     2846.17     57.56 o
   2   9  16      102.31      108.18     16.02 o
   3   9  16     2085.75     1977.50     61.46 o
   4   9  16        3.76      -18.14     18.39 o
   5   9  16        3.59        8.30     23.09 o
   6   9  16       13.92       44.39     34.34 o
   7   9  16        8.77       11.89     27.51 o
  -7  10  16       77.82       85.03     68.98 o
  -6  10  16      673.48      652.11     85.40 o
  -5  10  16     1169.22     1288.65    107.03 o
  -4  10  16     1618.18     1522.60     60.39 o
  -3  10  16     1334.92     1455.64     74.33 o
  -2  10  16     2700.95     2733.82     99.58 o
  -1  10  16      328.65      267.10     70.73 o
   0  10  16       98.89       81.31     13.68 o
   1  10  16      753.51      684.30     26.54 o
   2  10  16      105.83      144.04     16.97 o
   3  10  16      504.49      369.13     36.76 o
   4  10  16      497.50      456.80     33.69 o
   5  10  16       51.68       75.19     24.71 o
   6  10  16       26.28       15.72     25.00 o
  -6  11  16      179.24      169.20     62.63 o
  -5  11  16      419.06      374.16     69.63 o
  -4  11  16        7.93       -4.66     33.58 o
  -3  11  16     1503.14     1410.94     73.94 o
  -2  11  16     2732.66     2832.09    105.39 o
  -1  11  16      230.89      235.12     32.19 o
   0  11  16      513.10      535.72     40.80 o
   1  11  16     2475.64     2414.55     65.71 o
   2  11  16      138.69       96.76     31.09 o
   3  11  16     1873.44     1666.85     49.30 o
   4  11  16       13.98       16.23     17.12 o
   5  11  16      632.25      713.75     41.09 o
   6  11  16       78.69       41.82     35.73 o
  -6  12  16      324.55      324.96     76.93 o
  -5  12  16      985.77     1037.94    107.59 o
  -4  12  16      354.41      440.14     79.42 o
  -3  12  16     1485.65     1517.71     79.45 o
  -2  12  16      313.44      297.93     43.02 o
  -1  12  16      670.91      562.47     42.03 o
   0  12  16      326.79      419.83     38.95 o
   1  12  16     1283.21     1145.53     99.85 o
   2  12  16        1.25       57.22     40.44 o
   3  12  16      320.87      300.83     45.59 o
   4  12  16        3.68        2.69     32.28 o
   5  12  16       16.75       61.52     38.28 o
  -5  13  16      808.10      559.41     93.28 o
  -4  13  16      140.16       89.78     53.28 o
  -3  13  16      563.45      515.76     82.48 o
  -2  13  16      564.20      560.93     56.44 o
  -1  13  16       77.52       57.81     46.57 o
   0  13  16     1237.97     1026.56    103.21 o
   1  13  16      212.66      221.90     63.36 o
   2  13  16      110.54       81.52     35.54 o
   3  13  16      834.81      938.31     79.85 o
   4  13  16        7.32       11.54     32.50 o
  -4  14  16      112.38      208.90     70.07 o
  -3  14  16      678.70      629.63     92.41 o
  -2  14  16        3.06        3.21     50.95 o
  -1  14  16      142.74      169.20     59.12 o
   0  14  16      291.34      241.17     65.40 o
   1  14  16      119.27       81.17     53.28 o
   2  14  16      123.30       88.90     56.35 o
   3  14  16      171.11      190.75     44.90 o
   4  14  16      220.08      243.49     48.60 o
  -3  15  16       44.12       62.77     60.29 o
  -2  15  16      241.86      159.41     67.01 o
  -1  15  16       18.67       12.26     52.55 o
   0  15  16      566.90      641.74     93.72 o
   1  15  16       32.64       30.51     51.24 o
   2  15  16       11.15      -20.58     46.13 o
  -9   0  17     1460.81     1474.38    109.85 o
  -7   0  17      541.67      509.64     68.76 o
  -5   0  17       12.46       12.49     16.83 o
  -3   0  17     1979.10     1938.97     43.94 o
  -1   0  17     9313.15     9666.98    143.83 o
   1   0  17    13319.41    13008.42    187.87 o
   3   0  17     4405.23     4365.84     72.38 o
   5   0  17      678.47      646.04     62.30 o
   7   0  17       57.53       44.70     31.01 o
  -9   1  17       78.38      120.31     32.93 o
  -8   1  17       86.71       80.38     27.56 o
  -7   1  17       92.59       73.12     23.56 o
  -6   1  17     1419.95     1448.04     39.13 o
  -5   1  17        5.38       27.74     12.63 o
  -4   1  17      271.04      357.34     18.91 o
  -3   1  17      288.74      267.23     14.01 o
  -2   1  17      744.93      734.69     17.96 o
  -1   1  17      892.34      773.88     22.95 o
   0   1  17      218.35      194.79     12.27 o
   1   1  17      205.53      192.74     11.39 o
   2   1  17     1543.77     1532.79     25.21 o
   3   1  17       77.40      125.09     10.64 o
   4   1  17     2199.30     2107.71     39.99 o
   5   1  17      652.28      664.15     24.57 o
   6   1  17     1359.94     1326.02     42.26 o
   7   1  17       35.41        5.29     20.13 o
   8   1  17      413.34      402.08     37.08 o
  -9   2  17      653.05      544.26     45.23 o
  -8   2  17       70.03       40.06     26.54 o
  -7   2  17      781.10      823.81     54.91 o
  -6   2  17       94.63       55.27     16.60 o
  -5   2  17       88.26       94.64     16.07 o
  -4   2  17     1331.75     1330.21     35.68 o
  -3   2  17     3310.94     3408.30     49.85 o
  -2   2  17      401.38      460.11     16.19 o
  -1   2  17     4764.54     4836.78     57.56 o
   0   2  17     2340.21     2240.30     33.55 o
   1   2  17    10611.85     9795.07    103.66 o
   2   2  17     1990.63     2060.90     43.09 o
   3   2  17     4546.76     4555.54     78.59 o
   4   2  17     1011.91      945.95     26.44 o
   5   2  17      414.95      466.05     28.75 o
   6   2  17      822.83      752.44     30.80 o
   7   2  17      127.60      119.78     22.69 o
   8   2  17      143.92      140.98     25.54 o
  -9   3  17      565.71      518.41     44.19 o
  -8   3  17      220.63      225.69     32.34 o
  -7   3  17      357.29      357.28     61.85 o
  -6   3  17      112.56       83.42     17.33 o
  -5   3  17       72.59       64.20     15.12 o
  -4   3  17        1.35        4.71      9.93 o
  -3   3  17     1293.98     1232.73     30.60 o
  -2   3  17      272.45      290.41     14.88 o
  -1   3  17     4153.45     3964.02     48.38 o
   0   3  17      381.40      439.23     17.25 o
   1   3  17      504.56      580.72     15.69 o
   2   3  17     3030.72     2997.71     40.01 o
   3   3  17     2988.44     2750.67     39.12 o
   4   3  17     1811.19     1827.32     39.94 o
   5   3  17     1147.68     1156.45     34.21 o
   6   3  17     1205.37     1219.51     38.76 o
   7   3  17       25.47       51.80     20.02 o
   8   3  17      912.77     1061.07     57.54 o
  -8   4  17        0.84      -10.88     25.79 o
  -7   4  17     1442.00     1348.28     62.72 o
  -6   4  17     1040.23     1022.71     36.29 o
  -5   4  17      345.77      374.03     20.62 o
  -4   4  17      621.81      613.68     22.73 o
  -3   4  17     4102.00     4145.57     62.31 o
  -2   4  17      244.22      234.86     12.12 o
  -1   4  17     5677.51     5390.09     65.84 o
   0   4  17     2467.00     2377.69     54.33 o
   1   4  17     2188.66     2380.72     42.56 o
   2   4  17     5908.09     5370.41     60.06 o
   3   4  17      972.87      896.37     37.27 o
   4   4  17      597.22      660.84     22.81 o
   5   4  17      319.94      321.26     20.55 o
   6   4  17     1212.72     1150.60     55.35 o
   7   4  17      180.29      213.78     26.12 o
   8   4  17      441.25      516.48     41.84 o
  -8   5  17       77.84       47.98     30.44 o
  -7   5  17      296.59      325.59     35.02 o
  -6   5  17      134.12      118.15     19.56 o
  -5   5  17      178.79      270.95     19.68 o
  -4   5  17        6.03       20.84     10.31 o
  -3   5  17     1380.98     1280.45     26.94 o
  -2   5  17     1751.51     1844.59     41.61 o
  -1   5  17     2027.88     1956.67     37.05 o
   0   5  17     3901.02     3963.44     59.83 o
   1   5  17       53.67       72.20     10.33 o
   2   5  17      549.89      582.18     23.44 o
   3   5  17     4213.48     3868.21     65.72 o
   4   5  17      373.17      435.30     29.71 o
   5   5  17     1908.32     1970.96     52.68 o
   6   5  17      948.26      871.87     43.78 o
   7   5  17       64.19       27.22     25.37 o
   8   5  17      196.38      212.14     35.72 o
  -8   6  17       85.50      122.70     29.14 o
  -7   6  17     1507.12     1439.08     57.79 o
  -6   6  17      517.62      541.77     27.57 o
  -5   6  17     5914.51     5479.92     86.62 o
  -4   6  17      118.11       95.28     17.19 o
  -3   6  17     2029.89     2159.85     53.46 o
  -2   6  17        7.69       13.62     11.69 o
  -1   6  17     4828.47     5002.32     80.12 o
   0   6  17     3190.46     3065.48     50.50 o
   1   6  17      524.70      625.39     23.36 o
   2   6  17      696.96      645.03     24.99 o
   3   6  17      291.26      391.10     22.14 o
   4   6  17        0.89       12.52     16.15 o
   5   6  17     1381.99     1378.43     73.07 o
   6   6  17       29.34       29.73     25.33 o
   7   6  17      691.13      762.84     53.41 o
  -8   7  17      400.19      297.72     28.54 o
  -7   7  17        4.70       24.53     35.18 o
  -6   7  17       60.65       71.50     22.23 o
  -5   7  17       69.61       82.50     19.40 o
  -4   7  17      171.36      118.19     19.06 o
  -3   7  17       29.49       21.18     13.92 o
  -2   7  17     2291.11     2287.49     54.14 o
  -1   7  17       63.43       49.91     13.62 o
   0   7  17     9867.96     9982.38    154.79 o
   1   7  17       63.06       39.52     12.82 o
   2   7  17       19.61        4.85     12.45 o
   3   7  17      351.91      312.86     24.68 o
   4   7  17      382.05      353.08     28.63 o
   5   7  17     1036.00      934.47     52.96 o
   6   7  17       15.04       25.85     25.59 o
   7   7  17       83.45       73.45     31.96 o
  -8   8  17        5.79      -20.88     33.87 o
  -7   8  17     1723.04     1624.65     90.95 o
  -6   8  17      476.96      484.18     41.62 o
  -5   8  17     5423.73     5151.56    139.24 o
  -4   8  17      368.71      475.28     36.04 o
  -3   8  17     3967.12     3946.41     88.43 o
  -2   8  17      303.09      245.79     20.32 o
  -1   8  17      418.31      399.87     27.84 o
   0   8  17      136.96       88.58     18.52 o
   1   8  17       42.81       36.36     12.92 o
   2   8  17       48.54       30.67     13.69 o
   3   8  17      233.04      193.72     20.77 o
   4   8  17       10.65       45.58     21.65 o
   5   8  17     1546.05     1400.04     59.57 o
   6   8  17       37.12       73.12     28.75 o
   7   8  17      892.08      934.44     65.55 o
  -7   9  17      254.12      264.65     30.94 o
  -6   9  17      283.60      238.51     32.36 o
  -5   9  17       23.31       20.66     16.64 o
  -4   9  17      230.80      200.62     21.52 o
  -3   9  17      567.07      580.60     42.43 o
  -2   9  17     1408.17     1337.47     47.97 o
  -1   9  17      264.26      418.93     45.67 o
   0   9  17     3195.54     3272.57     97.35 o
   1   9  17       12.76       19.32     12.87 o
   2   9  17       58.07       78.66     15.90 o
   3   9  17      574.21      501.12     28.14 o
   4   9  17       17.27       45.36     21.89 o
   5   9  17      152.34      210.39     31.10 o
   6   9  17        2.06       -4.77     24.95 o
  -7  10  17      692.96      748.97     65.94 o
  -6  10  17     1539.73     1411.39     54.02 o
  -5  10  17     2041.28     2017.88     61.72 o
  -4  10  17      743.97      775.74     34.76 o
  -3  10  17     2380.45     2262.02     89.19 o
  -2  10  17       95.25      109.39     21.93 o
  -1  10  17      455.75      390.95     33.58 o
   0  10  17       58.68       80.87     15.49 o
   1  10  17      100.35      104.89     16.02 o
   2  10  17        9.24        2.89     13.40 o
   3  10  17       42.34       20.11     18.72 o
   4  10  17       10.95       30.64     20.05 o
   5  10  17     1192.86     1171.82     54.00 o
   6  10  17      465.88      459.96     41.05 o
  -6  11  17        0.14      -15.33     44.09 o
  -5  11  17       87.87      162.77     61.17 o
  -4  11  17      422.25      437.62     69.93 o
  -3  11  17     1929.72     1864.19     86.67 o
  -2  11  17       45.36       62.30     31.43 o
  -1  11  17      654.84      689.57     52.56 o
   0  11  17       61.15       40.44     23.30 o
   1  11  17      202.87      187.10     31.01 o
   2  11  17      495.13      487.01     28.67 o
   3  11  17      189.51      241.53     40.41 o
   4  11  17      241.84      180.54     24.55 o
   5  11  17      468.07      479.18     36.12 o
   6  11  17      268.62      288.90     80.44 o
  -6  12  17      470.56      584.08     90.22 o
  -5  12  17      324.81      477.37     81.75 o
  -4  12  17     1568.16     1531.81    120.87 o
  -3  12  17      459.61      510.46     54.13 o
  -2  12  17      737.35      804.27     63.12 o
  -1  12  17      611.25      560.20     64.01 o
   0  12  17      106.67       97.08     49.34 o
   1  12  17      210.60      150.80     56.06 o
   2  12  17      326.66      322.80     44.09 o
   3  12  17      598.85      428.64     50.40 o
   4  12  17       44.18       59.04     36.22 o
   5  12  17      180.76      138.87     44.23 o
  -5  13  17      157.06      188.32     69.63 o
  -4  13  17        0.22      -19.71     51.09 o
  -3  13  17      618.36      647.88     91.68 o
  -2  13  17       75.82       60.15     50.80 o
  -1  13  17      470.83      547.73     83.94 o
   0  13  17        1.28      -37.52     41.90 o
   1  13  17       10.23       15.91     49.20 o
   2  13  17      501.92      494.59     80.00 o
   3  13  17      251.16      227.06     44.08 o
   4  13  17      247.34      256.18     48.98 o
  -4  14  17      482.12      515.18     89.63 o
  -3  14  17        7.47       15.04     48.17 o
  -2  14  17      169.61      152.41     62.63 o
  -1  14  17      874.43      911.52    102.04 o
   0  14  17        0.10        7.74     44.82 o
   1  14  17     1055.71      987.87    104.67 o
   2  14  17       45.42      118.68     55.04 o
   3  14  17      485.35      650.36     92.99 o
  -3  15  17      138.14      181.75     71.39 o
  -2  15  17       21.93      -46.86     48.76 o
  -1  15  17      264.79      344.96     82.77 o
   0  15  17      113.24       29.20     53.43 o
   1  15  17        3.59       14.16     48.90 o
   2  15  17      309.08      392.70     81.75 o
  -8   0  18      171.48       98.03     35.77 o
  -6   0  18      227.34      226.98     28.74 o
  -4   0  18      496.58      449.83     38.59 o
  -2   0  18    12848.90    13355.29    231.21 o
   0   0  18     8613.16     8407.11    129.16 o
   2   0  18    10787.53    10659.58    144.52 o
   4   0  18     1205.25     1043.37     37.55 o
   6   0  18      159.17      195.44     47.30 o
   8   0  18      316.09      312.53     48.34 o
  -9   1  18        5.61       57.68     30.17 o
  -8   1  18       11.82       16.23     24.97 o
  -7   1  18      185.95      180.09     28.59 o
  -6   1  18       31.05       48.80     16.69 o
  -5   1  18      592.46      576.55     24.95 o
  -4   1  18      861.67     1022.82     29.67 o
  -3   1  18     3346.36     3316.52     49.54 o
  -2   1  18        9.09       23.83      7.49 o
  -1   1  18     1202.63     1091.92     22.40 o
   0   1  18      593.56      600.24     17.16 o
   1   1  18      134.36      131.75     10.50 o
   2   1  18     1185.92     1207.24     22.78 o
   3   1  18     1900.35     1965.19     32.68 o
   4   1  18        1.74        7.85     10.27 o
   5   1  18     1133.09     1016.85     32.85 o
   6   1  18       14.09       27.04     16.66 o
   7   1  18       52.36       28.06     21.36 o
   8   1  18      131.11      115.83     28.71 o
  -9   2  18       60.92      110.53     32.38 o
  -8   2  18       51.72       42.49     26.75 o
  -7   2  18        4.96      -10.76     20.96 o
  -6   2  18       22.15       -1.58     14.50 o
  -5   2  18     1487.97     1643.61     43.44 o
  -4   2  18     4094.37     4018.93     63.66 o
  -3   2  18      473.99      535.30     20.16 o
  -2   2  18     7482.60     7467.47     94.95 o
  -1   2  18     3367.31     3166.72     42.80 o
   0   2  18     5416.02     5275.61     72.64 o
   1   2  18     2210.81     2361.86     38.69 o
   2   2  18     6001.04     5436.09     62.59 o
   3   2  18       33.53       78.32     10.03 o
   4   2  18     2412.05     2279.28     47.97 o
   5   2  18      392.87      468.70     24.37 o
   6   2  18       37.28       25.85     15.24 o
   7   2  18      250.97      218.20     25.67 o
   8   2  18      100.87      134.37     25.97 o
  -8   3  18      258.95      336.15     38.89 o
  -7   3  18      483.28      451.71     36.02 o
  -6   3  18      140.32      157.22     28.88 o
  -5   3  18     1276.63     1284.33     38.46 o
  -4   3  18     3458.43     3549.78     58.54 o
  -3   3  18     2078.44     2046.74     39.85 o
  -2   3  18     3021.61     2959.76     48.80 o
  -1   3  18     1954.65     1883.15     40.25 o
   0   3  18     2463.39     2503.57     35.55 o
   1   3  18       11.27       21.04      8.17 o
   2   3  18     7448.89     7530.39     80.60 o
   3   3  18      349.84      440.30     19.08 o
   4   3  18      303.28      303.75     17.99 o
   5   3  18      451.41      407.33     23.08 o
   6   3  18       44.21       74.58     17.26 o
   7   3  18        0.38       15.59     19.04 o
   8   3  18      390.86      430.41     42.37 o
  -8   4  18      128.65      107.20     38.61 o
  -7   4  18      595.45      524.60     48.25 o
  -6   4  18      364.06      352.92     25.36 o
  -5   4  18     1787.44     1847.14     46.32 o
  -4   4  18     2453.50     2604.69     47.84 o
  -3   4  18      977.39      905.41     25.51 o
  -2   4  18     4202.01     3964.25     52.91 o
  -1   4  18     3206.20     3349.16     41.66 o
   0   4  18     1863.90     1898.69     37.34 o
   1   4  18     4572.44     4523.95     70.32 o
   2   4  18     1969.40     2002.30     43.24 o
   3   4  18      207.77      229.53     14.35 o
   4   4  18     2417.18     2314.92     43.01 o
   5   4  18      273.56      311.97     20.72 o
   6   4  18     1299.42     1233.30     41.27 o
   7   4  18      600.46      580.23     32.09 o
   8   4  18      414.15      455.81     31.72 o
  -8   5  18      177.19      192.63     34.58 o
  -7   5  18      512.97      493.88     40.57 o
  -6   5  18      360.88      352.38     35.31 o
  -5   5  18      649.66      646.48     26.83 o
  -4   5  18     4558.94     4259.13     65.75 o
  -3   5  18       18.50       46.71     13.36 o
  -2   5  18     3327.47     3489.15     63.18 o
  -1   5  18       81.06       41.43     11.90 o
   0   5  18        5.46       -0.80      8.82 o
   1   5  18     1046.83      961.91     25.15 o
   2   5  18     6002.20     6071.44     97.77 o
   3   5  18      623.22      613.75     25.96 o
   4   5  18      605.41      690.43     29.17 o
   5   5  18      146.61      134.12     22.84 o
   6   5  18        0.02       -5.44     21.33 o
   7   5  18       90.09       71.19     26.76 o
  -8   6  18      623.05      564.35     42.48 o
  -7   6  18      254.40      265.16     53.50 o
  -6   6  18     3683.03     3757.64    109.49 o
  -5   6  18      562.16      577.69     24.03 o
  -4   6  18     2092.46     2225.09     57.20 o
  -3   6  18       70.54      139.52     18.62 o
  -2   6  18      485.43      518.95     45.41 o
  -1   6  18     2735.86     2676.46     52.88 o
   0   6  18       47.89       63.26     11.12 o
   1   6  18     3580.03     3880.81     63.47 o
   2   6  18      571.60      591.41     24.77 o
   3   6  18        9.30       11.77     12.70 o
   4   6  18     4695.10     4319.36    109.57 o
   5   6  18      149.01      164.87     45.33 o
   6   6  18     2407.77     2432.29     83.67 o
   7   6  18       13.61       20.88     27.64 o
  -8   7  18       58.66       91.39     44.38 o
  -7   7  18      560.77      699.41     66.86 o
  -6   7  18       47.35       42.62     26.23 o
  -5   7  18       54.67       74.68     23.63 o
  -4   7  18     1592.27     1444.96     59.86 o
  -3   7  18      838.35      916.10     35.38 o
  -2   7  18       10.22       21.03     13.91 o
  -1   7  18      340.14      337.87     22.76 o
   0   7  18       21.41       72.46     21.00 o
   1   7  18      309.19      281.67     20.28 o
   2   7  18       85.76       78.95     15.51 o
   3   7  18      925.31      986.01     36.24 o
   4   7  18      121.40      113.55     22.49 o
   5   7  18       98.02       94.04     32.83 o
   6   7  18       51.55       78.37     28.72 o
   7   7  18       16.23       44.24     31.67 o
  -7   8  18       81.66      176.79     42.04 o
  -6   8  18     3028.19     2989.28     96.97 o
  -5   8  18       58.67       88.72     25.98 o
  -4   8  18     2722.46     2602.12     63.23 o
  -3   8  18       19.91       25.43     14.80 o
  -2   8  18       52.46       30.52     25.36 o
  -1   8  18       95.52       74.00     17.96 o
   0   8  18        1.05       -5.49     17.53 o
   1   8  18      179.06      286.31     31.14 o
   2   8  18     1839.69     1819.30     56.53 o
   3   8  18        4.24        6.14     14.38 o
   4   8  18     4409.93     4104.33    102.67 o
   5   8  18      225.13      290.77     34.84 o
   6   8  18     2437.68     2589.93     86.22 o
   7   8  18       70.56       71.49     30.49 o
  -7   9  18      192.15      237.81     41.17 o
  -6   9  18      218.30      260.64     33.91 o
  -5   9  18      155.90      179.21     25.20 o
  -4   9  18      364.18      449.36     36.96 o
  -3   9  18      199.61      165.86     23.04 o
  -2   9  18      148.66      121.49     20.29 o
  -1   9  18       15.93       23.29     19.39 o
   0   9  18      216.63      157.31     19.61 o
   1   9  18      182.88      234.81     20.11 o
   2   9  18      626.42      589.55     28.61 o
   3   9  18      189.31      193.32     34.78 o
   4   9  18      343.97      294.76     32.56 o
   5   9  18       30.05        5.20     24.21 o
   6   9  18      267.37      264.78     70.22 o
  -7  10  18      779.74      763.64     39.76 o
  -6  10  18      363.74      122.92     57.37 o
  -5  10  18      716.52      782.19     42.42 o
  -4  10  18     1708.57     1760.65     54.27 o
  -3  10  18        2.85       11.32     16.12 o
  -2  10  18       37.46       94.21     31.07 o
  -1  10  18      300.59      296.76     39.08 o
   0  10  18      395.61      367.72     24.49 o
   1  10  18       22.00       20.23     22.41 o
   2  10  18     1920.11     1859.50     57.34 o
   3  10  18       68.96      143.93     23.44 o
   4  10  18     1041.36     1057.42     55.14 o
   5  10  18      385.47      422.85     37.85 o
   6  10  18     1427.29     1429.26     64.12 o
  -6  11  18        3.96       46.57     53.28 o
  -5  11  18      217.56      324.38     70.07 o
  -4  11  18      804.04      942.91     97.37 o
  -3  11  18       75.09       74.71     32.79 o
  -2  11  18      837.86      718.21     58.27 o
  -1  11  18      212.07      191.61     30.21 o
   0  11  18       69.54       66.65     25.32 o
   1  11  18       77.58      136.64     52.55 o
   2  11  18     1242.59     1252.20     43.57 o
   3  11  18       60.53       89.12     20.47 o
   4  11  18      868.64      855.56     42.83 o
   5  11  18       14.32       11.53     22.90 o
  -5  12  18      507.20      513.86     88.32 o
  -4  12  18      210.28      222.63     64.52 o
  -3  12  18       26.44       -2.34     46.86 o
  -2  12  18     1055.12      844.52     92.99 o
  -1  12  18        7.45       39.42     40.15 o
   0  12  18      308.83      321.75     66.86 o
   1  12  18      200.42       73.28     49.93 o
   2  12  18      885.93      891.96     96.50 o
   3  12  18      182.63      215.47     61.68 o
   4  12  18      566.13      481.26     56.97 o
   5  12  18      243.93      161.73     46.24 o
  -5  13  18      408.02      431.38     85.69 o
  -4  13  18      489.42      403.35     81.90 o
  -3  13  18      586.30      655.03     92.12 o
  -2  13  18       61.89       63.21     52.99 o
  -1  13  18      180.65      213.28     64.96 o
   0  13  18      340.56      394.01     76.35 o
   1  13  18       50.65       35.04     49.78 o
   2  13  18      369.32      369.92     74.01 o
   3  13  18      171.70      183.88     43.90 o
   4  13  18      428.46      320.56     51.43 o
  -4  14  18       60.10       -5.11     58.39 o
  -3  14  18        8.18       42.92     57.08 o
  -2  14  18      549.51      404.96     81.31 o
  -1  14  18       30.65       45.69     51.97 o
   0  14  18     1136.12     1248.89    116.20 o
   1  14  18       18.35       43.65     54.16 o
   2  14  18      998.28      827.14    100.29 o
   3  14  18       87.06       79.42     54.89 o
  -2  15  18       82.26      126.13     62.92 o
  -1  15  18       28.48       52.41     58.54 o
   0  15  18       10.63       -8.32     48.32 o
   1  15  18       30.85       50.51     55.33 o
  -9   0  19      419.74      457.37     79.42 o
  -7   0  19      309.88      316.33     41.60 o
  -5   0  19     1087.92     1043.06     46.16 o
  -3   0  19     3731.60     3703.86    111.56 o
  -1   0  19     6919.85     6095.08    120.44 o
   1   0  19      949.74      879.66     30.77 o
   3   0  19      323.54      226.65     19.85 o
   5   0  19      809.28      848.93     42.94 o
   7   0  19     1244.27     1320.70    102.48 o
  -8   1  19      389.59      374.17     38.35 o
  -7   1  19      253.29      246.49     31.78 o
  -6   1  19     2612.92     2590.03     60.25 o
  -5   1  19       39.60      116.65     17.82 o
  -4   1  19     3449.58     3311.37     57.54 o
  -3   1  19      684.59      634.41     20.73 o
  -2   1  19     3514.29     3629.93     72.46 o
  -1   1  19     1911.75     1953.51     33.02 o
   0   1  19      314.78      369.56     14.69 o
   1   1  19      883.33      905.47     21.88 o
   2   1  19     2062.24     1820.96     30.65 o
   3   1  19        3.38       -0.27      8.06 o
   4   1  19      473.57      439.66     19.08 o
   5   1  19      150.01      156.41     18.13 o
   6   1  19     1111.46     1100.22     40.84 o
   7   1  19        5.59       -1.14     20.91 o
   8   1  19      350.74      289.96     34.23 o
  -8   2  19      254.02      300.39     35.52 o
  -7   2  19      696.44      677.27     44.88 o
  -6   2  19      174.48      188.30     21.73 o
  -5   2  19      566.79      499.69     26.29 o
  -4   2  19       80.20       47.15     13.86 o
  -3   2  19     5595.12     5377.66     77.13 o
  -2   2  19      965.07      816.47     24.54 o
  -1   2  19     3031.52     3035.22     45.52 o
   0   2  19      473.65      507.28     17.59 o
   1   2  19     1966.06     1972.18     40.59 o
   2   2  19       19.05       29.67      8.33 o
   3   2  19      291.15      323.32     14.66 o
   4   2  19      817.40      754.17     25.59 o
   5   2  19      328.05      402.57     23.56 o
   6   2  19      579.80      567.38     28.79 o
   7   2  19      933.54     1016.90     63.30 o
   8   2  19       85.96       56.05     26.92 o
  -8   3  19      620.93      705.36     46.15 o
  -7   3  19     1055.94     1220.80    110.22 o
  -6   3  19     2060.27     1916.27     55.73 o
  -5   3  19     1259.46     1329.26     40.03 o
  -4   3  19     2154.68     2087.97     42.66 o
  -3   3  19     3666.67     3232.55     53.90 o
  -2   3  19    10220.77     9823.64    123.04 o
  -1   3  19     1720.79     1737.65     31.55 o
   0   3  19     5869.21     6024.95     75.29 o
   1   3  19     4843.18     4765.35     63.55 o
   2   3  19       10.85       19.27      8.16 o
   3   3  19      772.99      768.29     25.60 o
   4   3  19        5.49       -3.73     10.75 o
   5   3  19      683.20      680.92     37.72 o
   6   3  19      926.22      918.54     34.30 o
   7   3  19      408.58      414.11     30.56 o
   8   3  19      103.52      140.39     48.12 o
  -8   4  19      739.70      731.46     52.96 o
  -7   4  19        1.02       52.79     23.13 o
  -6   4  19     1321.07     1115.41     46.84 o
  -5   4  19      482.20      459.60     25.06 o
  -4   4  19      133.85      145.21     14.91 o
  -3   4  19       48.71       49.44     11.09 o
  -2   4  19     4047.68     3737.56     57.46 o
  -1   4  19      949.87      826.50     18.75 o
   0   4  19     1485.22     1239.38     29.98 o
   1   4  19     2495.63     2401.15     44.45 o
   2   4  19        4.81       -4.30      8.33 o
   3   4  19      517.42      591.23     20.88 o
   4   4  19      862.47      893.16     26.76 o
   5   4  19     1970.25     2052.92     45.84 o
   6   4  19      136.32      143.48     25.99 o
   7   4  19     1202.51     1215.11     48.81 o
  -8   5  19     1180.01     1182.47    120.22 o
  -7   5  19      436.60      421.06     38.76 o
  -6   5  19      386.22      359.18     33.67 o
  -5   5  19     4487.25     4302.40     75.73 o
  -4   5  19     1300.83     1171.52     30.91 o
  -3   5  19     3023.62     2842.09     46.95 o
  -2   5  19     4741.15     4747.37     79.57 o
  -1   5  19       64.48       95.50     14.12 o
   0   5  19     6321.48     6155.00     85.57 o
   1   5  19     1847.58     1549.32     39.66 o
   2   5  19     2708.25     3001.65     55.44 o
   3   5  19      547.61      503.44     24.79 o
   4   5  19      618.14      692.71     29.76 o
   5   5  19      278.37      224.24     24.67 o
   6   5  19        0.31        7.66     22.61 o
   7   5  19      550.93      559.84     41.92 o
  -8   6  19      461.71      434.82     38.47 o
  -7   6  19      734.89      746.46    107.01 o
  -6   6  19       12.30       14.70     38.47 o
  -5   6  19        6.72       -1.35     15.92 o
  -4   6  19       26.17       23.38     15.59 o
  -3   6  19      743.84      829.31     34.06 o
  -2   6  19     2156.20     2169.51     53.72 o
  -1   6  19       11.67       17.97     11.71 o
   0   6  19      642.88      525.74     23.95 o
   1   6  19      279.54      263.12     17.99 o
   2   6  19      674.55      658.55     33.71 o
   3   6  19     2925.89     3008.76     58.50 o
   4   6  19      428.06      395.17     26.31 o
   5   6  19     2342.29     2292.33    120.04 o
   6   6  19      138.91      215.94     35.55 o
   7   6  19     1166.31     1348.28     69.01 o
  -8   7  19      389.64      290.22     55.33 o
  -7   7  19      457.02      420.43     57.52 o
  -6   7  19      157.36      188.47     44.82 o
  -5   7  19     1235.75     1196.97     44.56 o
  -4   7  19       28.05       25.86     16.51 o
  -3   7  19      240.45      256.13     23.09 o
  -2   7  19      968.07      975.76     41.72 o
  -1   7  19      225.14      295.13     31.84 o
   0   7  19     4030.72     4146.81    141.32 o
   1   7  19       26.29       23.94     13.25 o
   2   7  19     2431.14     2519.84     59.14 o
   3   7  19       85.82      119.72     18.98 o
   4   7  19      684.51      717.83     49.14 o
   5   7  19        4.09       10.18     23.15 o
   6   7  19       22.01       71.49     28.99 o
   7   7  19      204.47      144.99     80.90 o
  -7   8  19      670.63      816.63     69.34 o
  -6   8  19       98.19      126.61     30.83 o
  -5   8  19       66.34       74.76     22.88 o
  -4   8  19       24.46       11.06     16.69 o
  -3   8  19      774.66      919.14     40.73 o
  -2   8  19        0.36       24.29     16.85 o
  -1   8  19      399.64      432.59     30.46 o
   0   8  19        0.15        3.40     15.37 o
   1   8  19      246.62      197.15     18.96 o
   2   8  19       47.55       32.26     14.71 o
   3   8  19     2578.92     2547.74     59.88 o
   4   8  19      476.32      433.57     43.29 o
   5   8  19     2886.30     2930.43     89.14 o
   6   8  19      120.38      154.06     34.03 o
  -7   9  19        1.11      -11.09     31.68 o
  -6   9  19       74.14       46.49     35.40 o
  -5   9  19       27.35       40.99     21.01 o
  -4   9  19       55.93       24.34     17.08 o
  -3   9  19      606.59      626.98     55.70 o
  -2   9  19      520.09      603.18     34.85 o
  -1   9  19       52.07       69.23     19.11 o
   0   9  19     1732.28     1847.04     66.98 o
   1   9  19     1728.40     1624.42     43.70 o
   2   9  19     2008.27     1867.04     48.81 o
   3   9  19      350.53      369.21     32.12 o
   4   9  19      191.61      266.74     32.04 o
   5   9  19        9.08       14.03     23.44 o
   6   9  19       23.99       30.63     28.71 o
  -6  10  19      177.75      231.93     30.42 o
  -5  10  19      110.41      114.55     34.16 o
  -4  10  19       12.17       35.03     20.47 o
  -3  10  19       11.86       17.51     24.74 o
  -2  10  19     1968.61     1971.21     58.43 o
  -1  10  19      248.52      224.46     37.59 o
   0  10  19       75.58       76.16     18.06 o
   1  10  19     1079.45     1138.02     49.47 o
   2  10  19      290.90      311.37     28.41 o
   3  10  19     1669.52     1333.51     52.66 o
   4  10  19      956.19      984.16     49.15 o
   5  10  19      751.68      847.42     48.78 o
   6  10  19       59.23       22.27     48.29 o
  -6  11  19      436.36      372.55     78.10 o
  -5  11  19      248.81      123.36     57.08 o
  -4  11  19      303.90      387.44     72.70 o
  -3  11  19      220.96      116.50     51.53 o
  -2  11  19      568.81      687.73     83.21 o
  -1  11  19       74.81       60.85     32.85 o
   0  11  19      923.34      842.78    138.90 o
   1  11  19     1713.19     1788.28    125.18 o
   2  11  19      558.96      420.76     28.83 o
   3  11  19     1880.52     1628.48     55.62 o
   4  11  19      154.59      199.24     43.02 o
   5  11  19      144.77      108.88     27.90 o
  -5  12  19       27.83       77.23     57.52 o
  -4  12  19      101.09      125.11     63.21 o
  -3  12  19      260.47      206.42     63.50 o
  -2  12  19      141.65      136.64     53.58 o
  -1  12  19      305.39      358.97     70.36 o
   0  12  19      164.11      197.95     58.10 o
   1  12  19      218.73      228.46     61.90 o
   2  12  19      224.73      238.68     64.09 o
   3  12  19      673.75      634.28     58.96 o
   4  12  19      779.11      672.07     63.39 o
  -4  13  19      594.70      680.87     96.20 o
  -3  13  19        9.49       56.64     52.99 o
  -2  13  19      595.80      682.33     92.85 o
  -1  13  19      561.51      618.68     90.36 o
   0  13  19       68.19        0.00     45.98 o
   1  13  19      856.07      674.88     90.80 o
   2  13  19       19.97       32.41     47.01 o
   3  13  19     1051.62     1217.80    115.47 o
   4  13  19      144.69      105.60     42.03 o
  -3  14  19      403.34      433.72     87.44 o
  -2  14  19       11.46       19.27     52.12 o
  -1  14  19      516.52      516.49     88.17 o
   0  14  19       50.15       36.79     49.34 o
   1  14  19      464.26      459.85     85.84 o
   2  14  19        1.91      -28.17     49.05 o
  -1  15  19       83.99       52.41     60.73 o
   0  15  19       12.99       92.99     59.85 o
  -8   0  20     1793.08     1702.32    116.06 o
  -6   0  20        9.41        2.54     24.22 o
  -4   0  20      365.12      391.11     29.81 o
  -2   0  20     1797.46     2097.34     48.86 o
   0   0  20     8531.59     8817.14    137.21 o
   2   0  20       27.13       41.75     12.32 o
   4   0  20     1639.91     1518.86     46.19 o
   6   0  20        2.23      -23.53     26.27 o
  -8   1  20      252.31      193.71     32.93 o
  -7   1  20     1992.74     2098.15     71.24 o
  -6   1  20       12.61       27.63     20.83 o
  -5   1  20     3490.51     3633.01     71.15 o
  -4   1  20      399.08      404.67     32.54 o
  -3   1  20     2953.33     3139.74     54.61 o
  -2   1  20      433.04      433.95     17.67 o
  -1   1  20      119.58       94.06     10.37 o
   0   1  20     4061.92     4254.93     69.74 o
   1   1  20     1196.83     1062.54     30.97 o
   2   1  20       22.62       33.69      8.69 o
   3   1  20     4630.21     4533.99     57.74 o
   4   1  20      270.91      243.05     16.23 o
   5   1  20     2776.19     2721.10     61.07 o
   6   1  20      220.23      254.71     29.14 o
   7   1  20     1626.34     1827.78     61.72 o
  -8   2  20      540.31      580.63     44.05 o
  -7   2  20      358.66      345.28     35.59 o
  -6   2  20      870.62      792.25     42.49 o
  -5   2  20      513.58      558.19     28.41 o
  -4   2  20      427.29      487.94     28.94 o
  -3   2  20       73.89       71.47     12.47 o
  -2   2  20     1568.78     1662.45     35.60 o
  -1   2  20      343.45      366.77     21.88 o
   0   2  20      331.04      248.53     14.06 o
   1   2  20     1057.24     1046.92     25.58 o
   2   2  20     1858.30     1777.25     30.75 o
   3   2  20     1339.70     1277.29     34.18 o
   4   2  20       56.40       82.82     13.67 o
   5   2  20     1783.99     1766.65     44.07 o
   6   2  20      265.55      231.11     24.90 o
   7   2  20        0.80       18.29     20.41 o
  -8   3  20      344.87      351.59     37.55 o
  -7   3  20      389.65      455.21     36.70 o
  -6   3  20     1394.58     1368.52     53.67 o
  -5   3  20     2260.58     2283.00     95.54 o
  -4   3  20      357.81      344.58     29.09 o
  -3   3  20     4185.66     3902.10     62.06 o
  -2   3  20      542.22      509.66     22.23 o
  -1   3  20     3601.21     3652.93     52.25 o
   0   3  20     6375.22     6423.15     80.16 o
   1   3  20     3765.98     3498.87     51.58 o
   2   3  20      834.05      835.80     20.74 o
   3   3  20      728.46      717.89     23.99 o
   4   3  20      562.49      600.90     23.70 o
   5   3  20     1884.08     1980.12     46.23 o
   6   3  20      779.03      712.24     34.30 o
   7   3  20      525.27      591.60     34.12 o
  -8   4  20      174.23      143.27     35.06 o
  -7   4  20      532.09      510.85     44.20 o
  -6   4  20      452.15      417.99     32.72 o
  -5   4  20      379.17      340.18     27.82 o
  -4   4  20        7.46       27.89     11.64 o
  -3   4  20     2002.07     1972.54     39.64 o
  -2   4  20        2.73        8.15      9.16 o
  -1   4  20     1108.31     1279.26     32.34 o
   0   4  20      672.75      738.61     19.01 o
   1   4  20      278.85      285.96     12.94 o
   2   4  20      450.55      480.07     17.78 o
   3   4  20     3074.51     3096.42     50.37 o
   4   4  20      575.53      607.85     23.42 o
   5   4  20      244.25      238.66     19.70 o
   6   4  20      395.51      400.59     26.66 o
   7   4  20        1.42       12.39     18.20 o
  -8   5  20      156.02      119.79     31.88 o
  -7   5  20       40.29       32.25     24.54 o
  -6   5  20     2396.05     2269.77     75.82 o
  -5   5  20      241.08      338.48     24.37 o
  -4   5  20      329.27      422.92     27.43 o
  -3   5  20     4881.66     4866.64     83.07 o
  -2   5  20       19.14       65.31     13.88 o
  -1   5  20     3566.51     3298.47     61.97 o
   0   5  20     1524.63     1645.34     52.17 o
   1   5  20     3239.08     3065.24     59.97 o
   2   5  20      394.25      316.65     20.58 o
   3   5  20     1733.41     1740.23     48.70 o
   4   5  20      497.90      492.31     26.75 o
   5   5  20      444.89      442.67     34.15 o
   6   5  20      457.87      402.93     35.86 o
   7   5  20      136.57      178.44     33.02 o
  -8   6  20      117.46      128.83     31.17 o
  -7   6  20      107.40      122.56     25.73 o
  -6   6  20      175.47      243.94     29.63 o
  -5   6  20      353.60      357.74     28.59 o
  -4   6  20     3274.69     3133.56     83.28 o
  -3   6  20      794.56      840.78     35.30 o
  -2   6  20      160.46      117.72     18.35 o
  -1   6  20      265.81      217.70     18.65 o
   0   6  20       32.03       22.62     14.66 o
   1   6  20        1.69        0.89     10.98 o
   2   6  20      115.86      168.22     17.41 o
   3   6  20       32.04       55.23     15.03 o
   4   6  20      630.62      529.16     32.58 o
   5   6  20      224.55      256.06     34.66 o
   6   6  20      174.46      162.00     38.22 o
   7   6  20       10.09       14.77     31.57 o
  -7   7  20       18.59       -8.61     35.77 o
  -6   7  20      947.24     1026.27     76.79 o
  -5   7  20       26.14       41.01     21.21 o
  -4   7  20      119.32      117.59     20.99 o
  -3   7  20      627.99      764.36     34.24 o
  -2   7  20       12.93       35.34     20.23 o
  -1   7  20     5329.74     5172.24    145.18 o
   0   7  20       28.87       22.20     17.09 o
   1   7  20     3538.46     3331.66     73.23 o
   2   7  20      108.22      116.97     18.41 o
   3   7  20     2097.50     1867.16     50.92 o
   4   7  20      338.77      428.77     49.69 o
   5   7  20        1.02       -1.06     35.73 o
   6   7  20      234.53      276.14     39.09 o
  -7   8  20       13.06       38.69     36.64 o
  -6   8  20      448.08      485.68     82.33 o
  -5   8  20      198.08      236.56     62.71 o
  -4   8  20     2515.35     2555.44     64.59 o
  -3   8  20      212.72      226.88     23.21 o
  -2   8  20     1971.75     1796.71     77.37 o
  -1   8  20       66.68       75.08     19.38 o
   0   8  20        3.44       -9.18     16.21 o
   1   8  20       11.21       -2.76     12.88 o
   2   8  20      105.73      115.44     18.56 o
   3   8  20        9.02       25.80     20.79 o
   4   8  20      748.95      763.26     54.11 o
   5   8  20        2.54       17.54     26.13 o
   6   8  20       75.12      105.31     33.40 o
  -7   9  20        5.24       22.63     34.31 o
  -6   9  20        1.16      -13.85     25.67 o
  -5   9  20       67.68       95.72     28.51 o
  -4   9  20        0.41      -26.57     36.64 o
  -3   9  20      669.26      736.53     39.10 o
  -2   9  20       16.38       41.93     19.42 o
  -1   9  20     5018.67     5156.96    113.86 o
   0   9  20     1533.87     1620.71     50.32 o
   1   9  20     2336.64     2260.36     91.97 o
   2   9  20      733.98      755.92     39.91 o
   3   9  20     1632.78     1545.40     57.55 o
   4   9  20       47.52       91.07     26.39 o
   5   9  20       27.85        5.53     24.62 o
   6   9  20       25.89       20.89     27.34 o
  -6  10  20      353.20      412.56     40.36 o
  -5  10  20      198.23      215.26     31.00 o
  -4  10  20      725.96      708.44     43.16 o
  -3  10  20     1420.39     1180.86     99.27 o
  -2  10  20      636.83      715.43     37.33 o
  -1  10  20      523.78      501.26     73.72 o
   0  10  20        0.04       13.87     15.64 o
   1  10  20      549.00      483.10     75.69 o
   2  10  20      524.05      559.22     36.31 o
   3  10  20       96.77       60.42     23.08 o
   4  10  20      512.57      574.96     40.85 o
   5  10  20       91.39      145.36     58.76 o
  -6  11  20      105.36      147.59     62.63 o
  -5  11  20      243.70      325.40     73.43 o
  -4  11  20        3.30      -32.41     44.82 o
  -3  11  20     1825.13     1751.66    123.36 o
  -2  11  20      551.42      367.00     70.36 o
  -1  11  20     1048.59      968.61     41.38 o
   0  11  20     2189.70     2004.64     64.73 o
   1  11  20     1552.19     1627.60     85.62 o
   2  11  20      559.51      547.11     95.91 o
   3  11  20      700.22      700.37     38.96 o
   4  11  20      121.01      167.11     41.93 o
   5  11  20      182.57      176.05     42.53 o
  -5  12  20       93.42       27.30     50.36 o
  -4  12  20        1.47       -7.59     51.24 o
  -3  12  20     1370.34     1502.90    122.63 o
  -2  12  20       55.29       73.72     50.07 o
  -1  12  20      310.75      344.38     71.39 o
   0  12  20       26.38      -39.56     43.21 o
   1  12  20      430.11      493.43     78.25 o
   2  12  20        4.28      -20.58     44.23 o
   3  12  20      587.58      590.59     57.98 o
   4  12  20       49.49       74.05     20.07 o
  -4  13  20        1.31      -24.09     48.61 o
  -3  13  20      633.33      464.67     83.94 o
  -2  13  20      573.69      620.14     90.95 o
  -1  13  20       49.41      152.70     63.94 o
   0  13  20     1428.53     1497.79    124.38 o
   1  13  20      286.92      245.11     68.17 o
   2  13  20      496.04      503.21     84.52 o
   3  13  20      663.21      747.58     99.56 o
  -3  14  20       98.71      267.15     75.91 o
  -2  14  20      217.33      200.00     67.74 o
  -1  14  20      211.42      195.47     68.61 o
   0  14  20        0.25       -2.63     44.23 o
   1  14  20       67.05       63.94     52.99 o
   2  14  20       73.12      -18.25     48.03 o
  -7   0  21     1229.37     1281.46    121.17 o
  -5   0  21       14.54       24.13     19.78 o
  -3   0  21        0.22      -12.67     14.44 o
  -1   0  21     7733.47     7670.42    123.49 o
   1   0  21     8498.42     7921.96    128.08 o
   3   0  21     1836.16     1903.34     53.92 o
   5   0  21     1160.45     1050.93     60.74 o
   7   0  21      177.55      266.14     44.76 o
  -8   1  21      580.55      575.39    112.48 o
  -7   1  21      150.75      150.85     39.86 o
  -6   1  21     1741.20     1640.29     60.17 o
  -5   1  21        2.26       13.81     15.13 o
  -4   1  21        2.28        8.43     13.50 o
  -3   1  21       16.70       19.39     12.99 o
  -2   1  21      197.66      225.95     16.06 o
  -1   1  21     1519.11     1566.85     31.62 o
   0   1  21      541.66      504.05     18.87 o
   1   1  21       47.92       74.69     13.26 o
   2   1  21     7006.55     6544.79     74.86 o
   3   1  21       58.10      109.89     11.59 o
   4   1  21     5569.05     5642.17     80.28 o
   5   1  21     1115.94     1099.94     39.48 o
   6   1  21     3432.06     3158.54     79.11 o
   7   1  21       12.26        8.66     22.91 o
  -8   2  21       79.35       71.28     29.17 o
  -7   2  21      692.38      748.80     45.71 o
  -6   2  21      752.28      690.44     41.16 o
  -5   2  21      266.22      326.60     24.22 o
  -4   2  21     1011.61     1003.24     34.40 o
  -3   2  21      620.56      609.26     23.27 o
  -2   2  21       43.68       68.32     11.90 o
  -1   2  21     1701.34     1831.31     34.51 o
   0   2  21      546.44      613.48     20.29 o
   1   2  21     4774.85     4516.52     63.19 o
   2   2  21     2680.14     2674.28     39.99 o
   3   2  21     1674.18     1515.10     29.82 o
   4   2  21      825.97      855.44     28.27 o
   5   2  21       99.17      126.56     18.26 o
   6   2  21       26.53       20.97     16.93 o
   7   2  21       69.00       73.69     25.27 o
  -8   3  21      173.58      184.73     32.73 o
  -7   3  21      623.50      599.26     95.21 o
  -6   3  21      440.92      419.68     33.62 o
  -5   3  21      181.36      176.95     22.99 o
  -4   3  21       39.07       50.97     14.87 o
  -3   3  21      286.96      304.35     18.32 o
  -2   3  21        1.73       17.27     10.36 o
  -1   3  21     2565.38     2523.71     45.62 o
   0   3  21     1691.44     1660.34     32.50 o
   1   3  21      238.60      216.61     14.21 o
   2   3  21     2233.74     2449.29     37.61 o
   3   3  21      330.87      288.95     17.64 o
   4   3  21     1837.43     1719.02     38.53 o
   5   3  21     2326.06     2277.88     60.80 o
   6   3  21      726.90      749.13     35.01 o
   7   3  21       72.68      153.96     24.87 o
  -8   4  21       36.68       28.85     30.26 o
  -7   4  21     1546.49     1405.24    102.41 o
  -6   4  21      365.97      438.43     43.97 o
  -5   4  21      289.45      309.20     23.78 o
  -4   4  21     1361.03     1370.47     35.07 o
  -3   4  21     1361.98     1366.47     33.08 o
  -2   4  21       61.80       57.41     14.18 o
  -1   4  21      813.55      773.55     22.80 o
   0   4  21       50.41       47.20      7.08 o
   1   4  21     1360.45     1562.58     33.98 o
   2   4  21     3548.24     3195.96     50.21 o
   3   4  21        4.83       -8.07     10.65 o
   4   4  21     1443.97     1466.10     34.47 o
   5   4  21        7.29        4.48     13.32 o
   6   4  21      590.41      534.47     37.78 o
   7   4  21      112.95      142.46     22.84 o
  -8   5  21        3.92       18.98     27.70 o
  -7   5  21      448.70      464.10     40.69 o
  -6   5  21       34.17       47.44     23.46 o
  -5   5  21       71.83       60.48     16.48 o
  -4   5  21      507.86      500.46     21.65 o
  -3   5  21      133.90      157.09     18.39 o
  -2   5  21      989.78      918.79     32.15 o
  -1   5  21       92.69      119.87     15.80 o
   0   5  21     3898.04     3889.70     62.87 o
   1   5  21     1928.54     1876.88     45.50 o
   2   5  21      322.30      364.05     21.94 o
   3   5  21      483.46      416.38     24.36 o
   4   5  21      183.37      187.15     21.73 o
   5   5  21      802.93      831.60     43.05 o
   6   5  21      389.18      337.08     35.29 o
   7   5  21       86.11      107.38     29.90 o
  -7   6  21      440.51      420.17     42.19 o
  -6   6  21       21.33       17.66     33.28 o
  -5   6  21     3045.24     2785.44    260.95 o
  -4   6  21      760.86      805.56     36.85 o
  -3   6  21     2735.76     2818.21     66.78 o
  -2   6  21      316.93      282.17     23.47 o
  -1   6  21      503.00      618.68     26.95 o
   0   6  21      880.09      837.95     35.55 o
   1   6  21        7.43       -0.31     11.99 o
   2   6  21      186.48      168.18     18.36 o
   3   6  21        1.34        4.99     14.16 o
   4   6  21      301.56      347.34     30.45 o
   5   6  21      102.10      104.26     36.81 o
   6   6  21      166.47      184.73     36.45 o
   7   6  21      544.65      600.85     53.62 o
  -7   7  21        1.62        5.69     37.08 o
  -6   7  21       11.18       71.82     38.54 o
  -5   7  21       96.71      104.51     33.90 o
  -4   7  21      552.61      535.96     31.81 o
  -3   7  21        7.90       25.48     16.49 o
  -2   7  21     2064.79     1913.37     61.53 o
  -1   7  21        1.57        1.20     16.78 o
   0   7  21     4554.89     4690.51    107.18 o
   1   7  21       25.77       36.07     14.44 o
   2   7  21      999.95      868.06     34.78 o
   3   7  21        4.60        8.68     15.56 o
   4   7  21       91.54       66.28     25.43 o
   5   7  21      239.97      148.67     31.57 o
   6   7  21       79.21       96.33     32.13 o
  -7   8  21      648.70      651.96     67.44 o
  -6   8  21      111.71      107.59     40.73 o
  -5   8  21     4923.51     4609.58    198.68 o
  -4   8  21      223.34      218.39     27.27 o
  -3   8  21     1259.92     1183.11     49.72 o
  -2   8  21       46.31       68.80     20.85 o
  -1   8  21     1122.45     1041.68     46.65 o
   0   8  21       49.36       10.52     17.52 o
   1   8  21      605.52      472.68     30.84 o
   2   8  21        1.50      -14.01     14.01 o
   3   8  21      125.76      109.27     25.76 o
   4   8  21       51.85       47.59     34.17 o
   5   8  21      288.75      328.54     38.34 o
   6   8  21       26.53      -12.18     27.42 o
  -6   9  21       48.58       64.74     44.16 o
  -5   9  21        0.21      -15.64     22.97 o
  -4   9  21      258.42      273.21     34.67 o
  -3   9  21       17.64       20.52     22.10 o
  -2   9  21     3285.01     3262.44    156.80 o
  -1   9  21      140.16      166.43     25.07 o
   0   9  21     2893.29     2539.63     65.02 o
   1   9  21     1244.83     1242.38     51.54 o
   2   9  21      324.51      380.32     32.01 o
   3   9  21        0.08       33.65     21.90 o
   4   9  21       23.18       19.78     23.39 o
   5   9  21        6.31       11.57     28.79 o
   6   9  21        9.91       15.46     28.92 o
  -6  10  21      618.51      609.78     44.42 o
  -5  10  21      839.84      851.79     49.96 o
  -4  10  21     1048.93     1039.25     95.18 o
  -3  10  21      849.39      665.75     64.45 o
  -2  10  21      925.43      880.69    177.15 o
  -1  10  21      535.26      483.91     43.36 o
   0  10  21       58.11       46.30     22.66 o
   1  10  21        3.55       14.59     21.10 o
   2  10  21      103.52      169.44     30.64 o
   3  10  21       90.50      114.69     26.37 o
   4  10  21       59.42       52.76     24.94 o
   5  10  21      266.12      283.98     36.15 o
  -5  11  21        2.03      -16.64     50.36 o
  -4  11  21      564.23      560.12     33.97 o
  -3  11  21      415.67      326.14     36.93 o
  -2  11  21      363.66      478.83     77.96 o
  -1  11  21     1935.17     1938.26    166.35 o
   0  11  21     1233.62     1192.95     51.84 o
   1  11  21      298.96      384.91     33.69 o
   2  11  21      288.36      307.16     32.93 o
   3  11  21        1.78       -2.05     20.00 o
   4  11  21       21.75        1.11     22.04 o
  -5  12  21       25.62       28.76     51.82 o
  -4  12  21     1615.36     1765.53    137.22 o
  -3  12  21      179.30      191.82     64.52 o
  -2  12  21      673.25      684.08     90.07 o
  -1  12  21      356.66      270.22     68.61 o
   0  12  21      140.08       55.33     48.32 o
   1  12  21      207.13      180.44     58.83 o
   2  12  21      353.02      416.49     78.10 o
   3  12  21      120.72      118.23     22.97 o
   4  12  21       74.09       67.37     34.84 o
  -4  13  21        3.22        0.88     55.04 o
  -3  13  21      861.79      737.80    100.87 o
  -2  13  21       30.32       42.48     52.12 o
  -1  13  21      522.34      477.07     83.50 o
   0  13  21       60.24      112.26     59.56 o
   1  13  21      120.15      151.53     60.00 o
   2  13  21      603.99      655.91     94.89 o
   3  13  21        5.29        3.07     52.99 o
  -2  14  21       66.08      -29.05     49.20 o
  -1  14  21      288.49      331.97     82.48 o
   0  14  21        2.97       16.20     58.10 o
   1  14  21      551.17      494.01     90.22 o
  -8   0  22       13.94       -0.29     45.40 o
  -6   0  22       83.43       87.74     31.22 o
  -4   0  22       38.72       23.98     18.92 o
  -2   0  22     6682.46     6553.45    130.57 o
   0   0  22    12043.50    11589.32    175.26 o
   2   0  22     4171.83     4120.79     81.36 o
   4   0  22     1279.62     1373.03     48.49 o
   6   0  22       13.31       22.02     29.69 o
  -8   1  22      127.13      143.76     60.29 o
  -7   1  22       44.29       91.08     28.21 o
  -6   1  22        6.80       25.24     21.44 o
  -5   1  22     1151.63     1142.27     39.72 o
  -4   1  22        1.65       21.02     14.38 o
  -3   1  22     6359.12     6352.90    100.77 o
  -2   1  22      324.82      376.10     19.31 o
  -1   1  22     1421.81     1457.25     31.17 o
   0   1  22       62.75       45.15     10.71 o
   1   1  22      705.78      675.26     29.74 o
   2   1  22        6.54       88.14     10.88 o
   3   1  22     5133.69     5053.00     63.82 o
   4   1  22      498.30      582.80     27.09 o
   5   1  22     1143.71      944.52     37.30 o
   6   1  22       73.83      123.53     24.59 o
   7   1  22      153.19      219.37     30.25 o
  -8   2  22      110.59      195.56     33.66 o
  -7   2  22      123.36      115.57     32.47 o
  -6   2  22       21.54       22.44     22.29 o
  -5   2  22     2010.25     2165.55     53.84 o
  -4   2  22     1465.64     1390.66     52.18 o
  -3   2  22       46.74       73.70     15.17 o
  -2   2  22     8564.54     8340.27    110.47 o
  -1   2  22       76.33      119.07     12.24 o
   0   2  22     2821.66     2888.46     46.64 o
   1   2  22     4221.34     4122.26     60.11 o
   2   2  22     3364.16     3171.80     56.00 o
   3   2  22        3.26        2.52     11.47 o
   4   2  22     1585.23     1504.23     52.73 o
   5   2  22        2.19        7.41     17.20 o
   6   2  22       19.48       32.14     21.56 o
   7   2  22      619.72      616.45     40.54 o
  -8   3  22      508.74      557.32     43.39 o
  -7   3  22       11.22       34.93     25.01 o
  -6   3  22       49.32       77.24     24.53 o
  -5   3  22      800.33      866.04     34.73 o
  -4   3  22       10.85       -2.56     13.14 o
  -3   3  22     1015.35      983.76     29.30 o
  -2   3  22     1994.42     2188.48     43.29 o
  -1   3  22        0.88        4.85      9.90 o
   0   3  22       53.76       34.06      9.99 o
   1   3  22      117.01      145.82     13.34 o
   2   3  22     1642.47     1587.49     34.69 o
   3   3  22      336.21      317.83     18.54 o
   4   3  22      781.92      796.04     27.60 o
   5   3  22      408.09      442.13     25.54 o
   6   3  22       72.42       66.31     20.17 o
   7   3  22       24.78       15.85     20.42 o
  -8   4  22      641.23      708.47     54.26 o
  -7   4  22      320.57      335.84     34.09 o
  -6   4  22     1136.76     1173.86     49.75 o
  -5   4  22     1542.68     1568.11     48.19 o
  -4   4  22     3611.83     3640.02     69.00 o
  -3   4  22       29.63       51.37     12.47 o
  -2   4  22     2236.85     2143.11     43.13 o
  -1   4  22     3017.47     3278.19     53.60 o
   0   4  22      808.64      787.50     21.19 o
   1   4  22     2337.32     2415.36     43.34 o
   2   4  22     1686.58     1903.66     40.24 o
   3   4  22      514.24      495.34     22.52 o
   4   4  22      885.21      978.52     29.10 o
   5   4  22      595.90      729.02     41.11 o
   6   4  22      478.70      435.25     28.42 o
   7   4  22      674.46      728.43     34.21 o
  -8   5  22       74.16      101.36     48.10 o
  -7   5  22      289.66      335.63     54.82 o
  -6   5  22       87.57      100.66     26.06 o
  -5   5  22       60.74       64.84     17.13 o
  -4   5  22      710.62      738.04     29.97 o
  -3   5  22       87.03      113.55     17.61 o
  -2   5  22      123.73      207.19     19.67 o
  -1   5  22     2067.14     2041.56     48.03 o
   0   5  22      920.61      913.86     37.29 o
   1   5  22      231.99      270.45     21.47 o
   2   5  22     1239.67     1220.99     45.66 o
   3   5  22     1415.91     1411.26     40.10 o
   4   5  22      172.15      201.75     21.53 o
   5   5  22      278.80      234.77     30.34 o
   6   5  22        5.31      -12.61     23.34 o
   7   5  22      103.01       89.96     30.73 o
  -7   6  22        1.47       10.70     21.68 o
  -6   6  22     1547.15     1707.78    112.99 o
  -5   6  22      239.73      259.89     38.61 o
  -4   6  22     3806.58     3804.11    117.43 o
  -3   6  22      563.11      550.02     54.85 o
  -2   6  22      454.91      502.77     29.26 o
  -1   6  22     3101.66     3108.05     70.93 o
   0   6  22        4.76       -2.30     14.81 o
   1   6  22     3975.20     4061.56     89.49 o
   2   6  22      813.73      821.68     31.03 o
   3   6  22        2.28       20.97     14.68 o
   4   6  22     1697.22     1451.06     52.48 o
   5   6  22      309.58      431.69     36.13 o
   6   6  22     1142.09     1200.09     55.00 o
  -7   7  22       20.76       36.20     41.31 o
  -6   7  22      127.50      118.98     43.80 o
  -5   7  22       19.75       19.83     25.29 o
  -4   7  22       17.60        0.75     19.84 o
  -3   7  22     1342.09     1312.71     45.93 o
  -2   7  22      223.59      263.18     28.35 o
  -1   7  22      409.19      535.90     43.94 o
   0   7  22       97.47      151.48     24.87 o
   1   7  22        0.71       -6.51     15.55 o
   2   7  22       20.72       33.80     16.14 o
   3   7  22      861.98      821.26     76.48 o
   4   7  22       35.25       31.64     24.65 o
   5   7  22        0.88       15.22     26.12 o
   6   7  22       10.09       15.06     29.44 o
  -7   8  22        2.53      -32.12     36.93 o
  -6   8  22     2216.57     2232.97    113.43 o
  -5   8  22      188.08      217.04     35.46 o
  -4   8  22     2061.48     2193.38     68.80 o
  -3   8  22        5.37      -17.43     17.43 o
  -2   8  22      235.25      295.51     48.77 o
  -1   8  22      212.23      198.83     26.23 o
   0   8  22        6.77       -8.94     17.35 o
   1   8  22      705.03      825.07     41.57 o
   2   8  22      217.60      235.21     28.60 o
   3   8  22        1.22        0.98     22.91 o
   4   8  22     2393.47     2258.23     76.41 o
   5   8  22      156.83      162.74     32.81 o
   6   8  22      687.07      647.21     51.90 o
  -6   9  22       77.52       90.07     38.25 o
  -5   9  22        0.13      -24.10     24.10 o
  -4   9  22      258.23      279.37     37.01 o
  -3   9  22     1128.40      998.39     53.90 o
  -2   9  22       21.41       22.64     23.74 o
  -1   9  22      696.32      713.97     46.14 o
   0   9  22       10.68      -24.20     38.25 o
   1   9  22      121.26      154.42     40.73 o
   2   9  22       58.71       59.30     26.70 o
   3   9  22       99.68      157.08     28.78 o
   4   9  22       39.20       40.46     26.00 o
   5   9  22       95.09       20.18     27.46 o
  -6  10  22      682.20      664.37     55.91 o
  -5  10  22     1245.63     1395.86     70.22 o
  -4  10  22      788.57      788.74     48.35 o
  -3  10  22       84.41       96.50     49.56 o
  -2  10  22      353.34      409.61     41.46 o
  -1  10  22      132.16      168.30     57.15 o
   0  10  22      493.42      546.47     41.32 o
   1  10  22       47.08       32.19     24.07 o
   2  10  22      411.64      330.39     37.79 o
   3  10  22        9.24       23.48     22.85 o
   4  10  22      553.04      588.05     47.00 o
   5  10  22      153.36      129.17     31.65 o
  -5  11  22       17.55       11.79     20.69 o
  -4  11  22      451.68      509.35     46.57 o
  -3  11  22      125.99       84.50     22.63 o
  -2  11  22      564.63      560.59     36.87 o
  -1  11  22       18.51        5.27     20.28 o
   0  11  22       66.53       74.70     42.26 o
   1  11  22        0.54      -24.30     28.03 o
   2  11  22      371.93      400.12     37.01 o
   3  11  22        9.47       21.95     25.50 o
   4  11  22      120.28      118.80     28.66 o
  -4  12  22      228.34      180.14     68.32 o
  -3  12  22      245.59      343.94     77.96 o
  -2  12  22      532.70      664.23     92.12 o
  -1  12  22       43.60       -6.13     49.34 o
   0  12  22     1270.53     1258.67    116.06 o
   1  12  22      157.68      204.52     65.69 o
   2  12  22      735.47      725.79     39.64 o
   3  12  22        7.46       29.06     21.97 o
  -3  13  22      287.30      269.05     78.83 o
  -2  13  22      225.64      305.98     79.12 o
  -1  13  22      384.38      354.16     78.69 o
   0  13  22        4.05        4.09     48.17 o
   1  13  22      130.09       87.01     59.42 o
   2  13  22       94.36       10.22     49.34 o
  -1  14  22       39.16       19.27     54.89 o
   0  14  22     1027.90     1018.38    113.87 o
  -7   0  23      470.07      587.00     74.45 o
  -5   0  23     1016.05     1155.74     86.06 o
  -3   0  23      858.99     1002.92     44.72 o
  -1   0  23     3567.92     3235.54    100.21 o
   1   0  23     2501.72     2503.25     73.79 o
   3   0  23      332.89      401.85     29.53 o
   5   0  23       43.37       41.35     28.82 o
   7   0  23       55.23      125.68     39.19 o
  -8   1  23       57.96       46.34     28.80 o
  -7   1  23       62.64       63.59     27.99 o
  -6   1  23     2814.94     2858.76    164.29 o
  -5   1  23        6.16       68.26     18.19 o
  -4   1  23     4479.78     4392.46     80.74 o
  -3   1  23     1970.14     1755.45     45.27 o
  -2   1  23     5419.08     5163.42     77.53 o
  -1   1  23      282.18      321.84     16.90 o
   0   1  23       51.57       69.59     11.79 o
   1   1  23        4.93       23.05     10.71 o
   2   1  23     3754.73     3658.24     50.60 o
   3   1  23       51.17       37.46     11.03 o
   4   1  23       13.77       38.10     14.77 o
   5   1  23        1.85       43.93     20.07 o
   6   1  23      695.13      811.45     45.62 o
   7   1  23        4.92       40.49     25.02 o
  -8   2  23      330.34      392.16     49.71 o
  -7   2  23       26.81       46.89     26.30 o
  -6   2  23     1141.07      986.85     65.44 o
  -5   2  23      299.28      390.45     52.66 o
  -4   2  23       26.79       38.46     15.47 o
  -3   2  23     2400.44     2542.80     55.35 o
  -2   2  23      488.54      514.03     27.46 o
  -1   2  23     4148.38     4127.27     65.89 o
   0   2  23     1442.21     1412.79     31.71 o
   1   2  23     1718.37     1864.12     37.20 o
   2   2  23      144.93      146.74     12.78 o
   3   2  23      704.04      683.57     29.35 o
   4   2  23       37.79       34.77     13.51 o
   5   2  23      122.22      123.02     19.26 o
   6   2  23      263.62      239.65     29.33 o
   7   2  23      295.20      359.22     35.23 o
  -8   3  23      440.84      475.78     71.53 o
  -7   3  23       74.03       96.44     27.65 o
  -6   3  23     1114.29     1029.88     48.81 o
  -5   3  23      832.71      984.73     41.00 o
  -4   3  23     1421.79     1311.34     40.27 o
  -3   3  23     1408.31     1237.60     33.25 o
  -2   3  23     2178.35     2169.15     43.73 o
  -1   3  23       49.52       58.17     12.33 o
   0   3  23      464.47      499.08     19.54 o
   1   3  23      262.31      251.30     15.88 o
   2   3  23      152.90      207.46     15.83 o
   3   3  23      775.00      751.64     26.14 o
   4   3  23       26.95       -2.29     12.64 o
   5   3  23        1.52        3.77     16.59 o
   6   3  23      420.14      385.20     42.30 o
   7   3  23      164.53      152.37     25.23 o
  -7   4  23      288.27      297.67     33.92 o
  -6   4  23     1694.50     1552.27     57.62 o
  -5   4  23     1200.07     1152.40     42.34 o
  -4   4  23        2.33       34.58     14.52 o
  -3   4  23      725.19      747.15     32.47 o
  -2   4  23     6095.32     5765.28     83.27 o
  -1   4  23      700.11      780.75     24.33 o
   0   4  23      847.96      773.39     23.61 o
   1   4  23     4243.35     3900.60     64.78 o
   2   4  23      652.58      647.52     21.63 o
   3   4  23     1347.22     1348.72     37.95 o
   4   4  23      604.92      630.41     24.57 o
   5   4  23      912.33     1040.06     42.91 o
   6   4  23      277.87      247.50     23.28 o
  -7   5  23      102.16      172.99     39.71 o
  -6   5  23      263.01      290.64     49.42 o
  -5   5  23     1431.07     1396.36     64.92 o
  -4   5  23      297.82      235.41     18.57 o
  -3   5  23      173.44      149.72     19.62 o
  -2   5  23      799.36      871.72     32.82 o
  -1   5  23      221.45      321.65     23.74 o
   0   5  23      449.69      492.79     32.34 o
   1   5  23       62.38       14.70     12.83 o
   2   5  23     2806.38     2932.52     58.32 o
   3   5  23       97.70       91.48     17.24 o
   4   5  23      241.16      237.37     28.37 o
   5   5  23        6.29        6.33     22.28 o
   6   5  23        0.11       -4.12     24.45 o
  -7   6  23      815.20      721.70     39.96 o
  -6   6  23       51.83       71.68     44.53 o
  -5   6  23      800.15      681.89     68.32 o
  -4   6  23       12.08       43.62     21.30 o
  -3   6  23       27.40       29.73     17.78 o
  -2   6  23     1988.87     1943.34     60.01 o
  -1   6  23       12.35       35.89     16.66 o
   0   6  23     1390.23     1207.05     52.63 o
   1   6  23     1223.91     1240.40     36.54 o
   2   6  23      556.12      513.98     26.48 o
   3   6  23     2898.22     2897.55     83.46 o
   4   6  23      306.95      236.52     34.94 o
   5   6  23     3555.42     3594.61    114.75 o
   6   6  23      227.55      250.57     33.67 o
  -7   7  23      123.10      106.57     48.03 o
  -5   7  23      272.94      208.46     47.88 o
  -4   7  23       32.35       47.91     22.52 o
  -3   7  23        3.26      -15.67     15.67 o
  -2   7  23      140.06      138.72     24.67 o
  -1   7  23       76.10       72.01     28.12 o
   0   7  23     2985.89     3032.41     83.78 o
   1   7  23       84.63      101.78     20.91 o
   2   7  23     2502.35     2533.51     74.82 o
   3   7  23       25.04       48.02     23.46 o
   4   7  23      683.05      701.64     46.82 o
   5   7  23       67.69       15.66     27.04 o
   6   7  23       31.45       11.26     30.45 o
  -6   8  23        6.10       -7.88     35.18 o
  -5   8  23      616.28      793.92    124.45 o
  -4   8  23        0.41       -3.38     26.93 o
  -3   8  23        7.87       18.14     23.05 o
  -2   8  23        4.97        7.81     22.49 o
  -1   8  23      151.71      203.15     40.83 o
   0   8  23      476.07      527.37     37.11 o
   1   8  23       95.73       62.96     27.14 o
   2   8  23       18.35       57.16     22.62 o
   3   8  23     2882.69     2716.01     81.70 o
   4   8  23      170.14      159.23     36.71 o
   5   8  23     1934.97     1951.11     80.68 o
  -6   9  23       19.61       13.87     33.58 o
  -5   9  23       61.76       73.63     29.71 o
  -4   9  23       57.11       65.86     28.57 o
  -3   9  23       19.06      -16.28     23.99 o
  -2   9  23        6.08       -2.81     23.13 o
  -1   9  23       76.31       78.06     39.42 o
   0   9  23     1448.57     1410.09     65.19 o
   1   9  23      568.16      663.69     47.73 o
   2   9  23     1519.50     1519.37     70.71 o
   3   9  23      263.11      343.15     52.22 o
   4   9  23      699.58      752.83     72.50 o
   5   9  23       11.28       13.03     28.06 o
  -5  10  23      117.63      210.62     34.21 o
  -4  10  23       44.57       59.60     27.27 o
  -3  10  23       62.82       64.51     26.59 o
  -2  10  23      523.17      419.45     61.97 o
  -1  10  23        0.78       -2.00     22.67 o
   0  10  23      268.35      297.06     35.54 o
   1  10  23      492.40      440.91     40.81 o
   2  10  23       17.10       69.70     27.83 o
   3  10  23     1049.64      979.63     50.36 o
   4  10  23      110.55      108.75     42.02 o
  -5  11  23       21.70        8.55     22.44 o
  -4  11  23        3.05       23.34     23.03 o
  -3  11  23       86.84      147.90     26.82 o
  -2  11  23       43.27       13.42     41.61 o
  -1  11  23        0.87       17.46     22.54 o
   0  11  23      352.32      361.76     35.64 o
   1  11  23      459.54      458.60     56.13 o
   2  11  23      250.58      231.39     33.86 o
   3  11  23      951.48      806.89     53.49 o
   4  11  23      230.30      174.40     31.84 o
  -4  12  23        1.14      -11.39     52.85 o
  -3  12  23      312.07      280.29     76.93 o
  -2  12  23       36.19       43.80     53.43 o
  -1  12  23      580.01      566.56     86.86 o
   0  12  23      275.17      416.78     78.10 o
   1  12  23      742.90      650.52     37.93 o
   2  12  23        0.81       20.18     20.98 o
   3  12  23       78.84       72.05     25.26 o
  -3  13  23       42.20      -17.81     56.93 o
  -2  13  23      347.38      336.93     79.27 o
  -1  13  23       13.35       44.23     56.50 o
   0  13  23       68.22      181.02     67.88 o
   1  13  23      270.15      281.16     73.14 o
   2  13  23        0.10      -33.58     50.51 o
  -8   0  24     1142.84     1125.39    101.17 o
  -6   0  24        6.88       39.12     42.92 o
  -4   0  24      738.39      665.41     49.41 o
  -2   0  24     1289.45     1430.27     69.93 o
   0   0  24      219.70      308.65     41.18 o
   2   0  24       29.81        5.96     13.95 o
   4   0  24       39.27       46.28     27.03 o
   6   0  24       43.11       10.85     32.36 o
  -8   1  24        3.58       15.73     28.14 o
  -7   1  24     2187.62     2300.11     77.92 o
  -6   1  24      145.54      134.84     27.92 o
  -5   1  24     4462.80     4430.69    104.88 o
  -4   1  24      343.62      372.09     25.44 o
  -3   1  24     5638.32     5677.27     95.00 o
  -2   1  24      637.97      736.30     30.08 o
  -1   1  24     1386.91     1307.09     34.10 o
   0   1  24      914.45      989.75     27.31 o
   1   1  24      196.68      208.61     15.88 o
   2   1  24        4.82       32.51     10.37 o
   3   1  24       79.39      130.57     17.19 o
   4   1  24      154.09      129.83     18.14 o
   5   1  24     2337.75     2293.93     64.92 o
   6   1  24       57.18       95.63     24.92 o
   7   1  24     1097.57     1146.91     64.08 o
  -8   2  24      245.45      232.35     43.75 o
  -7   2  24      587.49      560.47     42.56 o
  -6   2  24      103.30       93.56     36.82 o
  -5   2  24        2.09      -16.88     19.89 o
  -4   2  24      359.83      353.77     24.72 o
  -3   2  24      228.75      215.88     20.29 o
  -2   2  24     1377.93     1299.55     40.92 o
  -1   2  24      664.55      771.62     26.44 o
   0   2  24      182.15      209.82     15.33 o
   1   2  24      667.17      727.68     24.18 o
   2   2  24      141.11      126.06     13.67 o
   3   2  24       29.15       20.58     12.96 o
   4   2  24       45.59       63.16     14.63 o
   5   2  24      106.26      136.98     21.83 o
   6   2  24      361.64      363.42     33.22 o
  -7   3  24      673.57      751.77     46.61 o
  -6   3  24      768.81      736.51     42.82 o
  -5   3  24     2650.37     2682.76     75.87 o
  -4   3  24      897.42      941.98     35.02 o
  -3   3  24     1352.95     1210.54     37.42 o
  -2   3  24        9.41       13.82     11.70 o
  -1   3  24      412.69      414.17     20.57 o
   0   3  24      598.51      581.17     25.03 o
   1   3  24      511.98      574.40     23.23 o
   2   3  24       81.34       87.56     13.92 o
   3   3  24      151.60      191.96     17.13 o
   4   3  24       92.17       53.36     14.59 o
   5   3  24      906.35      909.62     37.09 o
   6   3  24      395.31      439.69     40.40 o
  -7   4  24      483.94      484.73     39.22 o
  -6   4  24      132.79      134.71     26.84 o
  -5   4  24       75.27      107.00     23.43 o
  -4   4  24      203.83      284.15     23.93 o
  -3   4  24     1590.21     1529.19     56.46 o
  -2   4  24        7.51       47.82     12.14 o
  -1   4  24     1760.22     1827.73     60.28 o
   0   4  24      204.79      185.93     15.66 o
   1   4  24       48.80       11.88      9.87 o
   2   4  24       42.10       61.13     11.28 o
   3   4  24     1087.26     1146.57     30.09 o
   4   4  24      218.51      189.06     22.89 o
   5   4  24      432.39      462.17     33.96 o
   6   4  24      490.11      427.61     34.56 o
  -7   5  24       56.43      101.02     36.50 o
  -6   5  24      562.62      557.23     73.14 o
  -5   5  24      241.69      268.93     36.54 o
  -4   5  24      121.45      162.22     22.97 o
  -3   5  24     2029.34     1946.36     50.33 o
  -2   5  24       48.38       80.13     16.71 o
  -1   5  24     1127.33     1019.58     35.64 o
   0   5  24     1055.31     1096.12     42.34 o
   1   5  24     1892.60     1834.25     44.42 o
   2   5  24       74.96      148.35     18.81 o
   3   5  24     1626.20     1492.97     42.91 o
   4   5  24       71.87      134.99     25.52 o
   5   5  24      143.29      126.57     27.99 o
   6   5  24      222.28      251.01     35.43 o
  -7   6  24       65.69       48.17     45.25 o
  -6   6  24       39.54      -38.39     38.39 o
  -5   6  24        3.14       13.87     35.77 o
  -4   6  24     1569.22     1604.06     59.73 o
  -3   6  24      498.13      442.90     30.71 o
  -2   6  24      631.28      680.93     35.26 o
  -1   6  24      644.93      643.64     37.89 o
   0   6  24        5.40       23.34     17.06 o
   1   6  24       32.37       53.91     16.86 o
   2   6  24      477.29      490.57     41.78 o
   3   6  24      229.39      304.43     42.95 o
   4   6  24     2445.24     2241.44     70.27 o
   5   6  24      437.35      501.45     39.04 o
   6   6  24      500.65      532.16     42.69 o
  -7   7  24       35.39       43.36     43.80 o
  -6   7  24      174.41      140.73     48.47 o
  -5   7  24       10.03        1.17     36.06 o
  -4   7  24       10.32       38.56     22.44 o
  -3   7  24      670.78      633.67     47.72 o
  -2   7  24       24.62       60.81     27.37 o
  -1   7  24     6044.85     6065.76    142.45 o
   0   7  24       17.18        9.17     19.45 o
   1   7  24     4491.92     4127.87    103.96 o
   2   7  24       14.84       77.29     23.29 o
   3   7  24     2119.00     1774.86     66.60 o
   4   7  24       49.70       30.11     26.51 o
   5   7  24        1.51        3.48     27.84 o
  -6   8  24      125.36      202.19     49.49 o
  -5   8  24        2.79       19.56     37.52 o
  -4   8  24     1074.96     1100.21     86.86 o
  -3   8  24      269.94      357.96     39.52 o
  -2   8  24     1273.35     1208.30     61.80 o
  -1   8  24      144.52       57.74     27.95 o
   0   8  24       26.09       -7.96     22.39 o
   1   8  24        0.12      -23.32     23.32 o
   2   8  24     1038.71     1078.52     63.38 o
   3   8  24        1.14        9.45     22.64 o
   4   8  24     1526.48     1422.02     63.96 o
   5   8  24       44.41       29.17     29.22 o
  -6   9  24        0.48      -33.58     33.58 o
  -5   9  24        6.07      -41.31     41.31 o
  -4   9  24       26.01       26.64     27.65 o
  -3   9  24      625.96      734.53     50.79 o
  -2   9  24       61.93      127.37     30.72 o
  -1   9  24     3238.86     3207.64    103.50 o
   0   9  24     1191.21     1200.92     62.81 o
   1   9  24     3020.24     2697.45     95.93 o
   2   9  24      419.15      439.12     44.24 o
   3   9  24     1228.50     1278.00     57.77 o
   4   9  24       26.03       -1.35     25.39 o
   5   9  24       73.04      127.20     33.93 o
  -5  10  24        2.07        9.46     26.95 o
  -4  10  24       78.56      252.41     65.40 o
  -3  10  24      293.02      318.26     84.38 o
  -2  10  24      344.44      374.59     39.39 o
  -1  10  24      579.02      567.19     44.69 o
   0  10  24       11.07       20.01     24.83 o
   1  10  24       86.30       77.37     28.91 o
   2  10  24      416.29      455.71     49.71 o
   3  10  24      123.76       63.46     29.98 o
   4  10  24      472.53      427.61     40.99 o
  -4  11  24       21.99       45.63     24.85 o
  -3  11  24      504.09      552.69     86.71 o
  -2  11  24       87.04      105.39     27.57 o
  -1  11  24      512.80      555.62     41.62 o
   0  11  24      944.75      822.07     50.25 o
   1  11  24      854.61      889.36     53.56 o
   2  11  24      698.92      560.75    115.69 o
   3  11  24      290.96      350.02     42.42 o
  -3  12  24      272.81      246.57     71.09 o
  -2  12  24      283.64      343.21     79.56 o
  -1  12  24      477.21      469.05     84.96 o
   0  12  24       54.67       57.18     20.77 o
   1  12  24       80.20       80.33     24.19 o
   2  12  24        1.31       11.95     22.82 o
  -2  13  24      138.17      245.11     77.96 o
  -1  13  24      183.02      252.11     70.80 o
   0  13  24      428.64      475.91     87.44 o
   1  13  24       13.09       63.79     57.66 o
  -7   0  25     1250.77     1298.82    105.40 o
  -5   0  25       71.55       56.06     40.15 o
  -3   0  25     2070.18     2143.53     83.25 o
  -1   0  25      839.51      774.38     38.19 o
   1   0  25     3369.32     3107.00    147.12 o
   3   0  25     1060.78     1210.66     43.98 o
   5   0  25      283.87      281.62    101.46 o
  -7   1  25       77.61       48.97     28.21 o
  -6   1  25     2856.04     2615.81     80.10 o
  -5   1  25       21.94       36.53     22.37 o
  -4   1  25     1337.56     1337.52     42.64 o
  -3   1  25      214.67      254.80     24.39 o
  -2   1  25      863.90     1015.15     35.23 o
  -1   1  25        8.13        5.39     11.79 o
   0   1  25      104.71       72.07     13.17 o
   1   1  25      294.45      346.36     27.23 o
   2   1  25     1850.02     1762.95     35.91 o
   3   1  25      137.01      163.55     18.49 o
   4   1  25     2673.25     2541.52     57.47 o
   5   1  25      330.52      429.85     33.67 o
   6   1  25     3117.29     3033.85     95.16 o
  -7   2  25      702.72      684.45     53.87 o
  -6   2  25      135.89       83.17     27.12 o
  -5   2  25        0.43        5.79     21.40 o
  -4   2  25      240.22      313.75     25.00 o
  -3   2  25       44.59       37.95     15.55 o
  -2   2  25       52.56       97.39     16.84 o
  -1   2  25       75.25       84.63     14.43 o
   0   2  25      510.71      596.03     22.87 o
   1   2  25     1938.05     1914.94     39.11 o
   2   2  25      269.40      306.11     19.23 o
   3   2  25     1612.35     1497.06     37.27 o
   4   2  25        7.08       20.08     14.34 o
   5   2  25      354.69      345.76     30.98 o
   6   2  25        7.63       -8.18     22.18 o
  -7   3  25      216.71      204.20     37.19 o
  -6   3  25      466.61      410.31     60.13 o
  -5   3  25      205.75      213.56     28.91 o
  -4   3  25      993.90     1026.99     40.91 o
  -3   3  25       47.45       69.01     16.52 o
  -2   3  25      128.09      111.79     15.43 o
  -1   3  25      466.00      515.07     23.09 o
   0   3  25     1391.50     1440.21     45.86 o
   1   3  25      306.00      259.21     18.35 o
   2   3  25      788.61      887.49     28.17 o
   3   3  25      359.74      324.10     20.09 o
   4   3  25     1319.20     1334.02     36.56 o
   5   3  25      965.51     1022.40     39.36 o
   6   3  25      753.06      774.48     37.89 o
  -7   4  25      457.39      396.52     37.40 o
  -6   4  25       75.33      104.39     26.02 o
  -5   4  25      965.90     1076.34     47.47 o
  -4   4  25      500.58      537.64     30.99 o
  -3   4  25      432.84      539.36     39.54 o
  -2   4  25      164.34      198.11     16.62 o
  -1   4  25      227.70      205.04     22.24 o
   0   4  25      131.82      154.85     14.88 o
   1   4  25     1110.65     1151.25     38.45 o
   2   4  25     1238.73     1276.76     38.27 o
   3   4  25      130.53      171.70     15.06 o
   4   4  25      776.46      770.87     49.95 o
   5   4  25       95.08       64.40     16.79 o
   6   4  25       26.97        5.82     25.89 o
  -7   5  25      436.97      445.06     40.70 o
  -6   5  25       44.49       94.11     26.44 o
  -5   5  25      201.45      187.94     23.71 o
  -4   5  25      269.62      279.21     20.78 o
  -3   5  25      587.34      564.34     33.07 o
  -2   5  25     1604.99     1635.46     47.52 o
  -1   5  25      595.36      589.57     33.12 o
   0   5  25     2246.22     2271.58     61.46 o
   1   5  25      639.14      647.38     43.42 o
   2   5  25     1518.90     1517.99     42.24 o
   3   5  25       84.61       77.10     22.18 o
   4   5  25      229.77      229.41     30.34 o
   5   5  25      797.92      792.50     48.98 o
   6   5  25       69.81       61.16     28.89 o
  -7   6  25      171.26      218.68     58.25 o
  -6   6  25        0.68        1.46     41.90 o
  -5   6  25     2495.76     2269.03    122.77 o
  -4   6  25      638.41      632.20     50.41 o
  -3   6  25     2151.50     2105.01     87.90 o
  -2   6  25        0.78        1.18     17.11 o
  -1   6  25      984.92     1179.43     44.91 o
   0   6  25      147.72      131.17     24.44 o
   1   6  25        0.54        8.77     15.82 o
   2   6  25      656.36      679.10     37.00 o
   3   6  25      132.08      128.02     30.09 o
   4   6  25      332.88      306.99     32.05 o
   5   6  25      240.71      225.53     32.19 o
  -6   7  25       96.62       99.12     47.59 o
  -5   7  25        1.32        5.40     40.00 o
  -4   7  25      547.97      550.85     83.79 o
  -3   7  25        2.05       10.80     25.13 o
  -2   7  25     3081.39     2704.05     94.76 o
  -1   7  25       25.81       29.09     26.04 o
   0   7  25     4243.21     4269.85    126.25 o
   1   7  25       14.60       69.92     28.72 o
   2   7  25     2601.62     2371.52     92.69 o
   3   7  25        3.41       11.67     23.44 o
   4   7  25       19.93       25.49     27.81 o
   5   7  25       31.75       28.96     28.35 o
  -6   8  25       26.02       45.11     41.31 o
  -5   8  25     2156.54     2166.25    115.77 o
  -4   8  25      126.55       86.85     31.70 o
  -3   8  25     1624.31     1603.67     72.61 o
  -2   8  25      406.06      336.66     41.09 o
  -1   8  25      879.30      847.97     54.78 o
   0   8  25        2.82       -0.68     24.44 o
   1   8  25      327.04      220.27     36.37 o
   2   8  25        5.88       48.75     28.84 o
   3   8  25      452.30      454.38     40.07 o
   4   8  25        0.04      -24.66     24.66 o
   5   8  25      106.64       68.12     32.92 o
  -4   9  25      525.29      525.93     46.41 o
  -3   9  25       48.62       28.54     27.20 o
  -2   9  25     1712.84     1725.67    101.46 o
  -1   9  25     1059.01      988.77     58.07 o
   0   9  25     3806.91     3352.19    108.90 o
   1   9  25      663.74      618.02     49.89 o
   2   9  25      488.60      478.02     84.45 o
   3   9  25       10.11      -26.22     26.22 o
   4   9  25      119.89      112.86     30.56 o
  -5  10  25      100.41      103.55     32.76 o
  -4  10  25      593.62      464.30     43.60 o
  -3  10  25      736.15      682.98     49.71 o
  -2  10  25      575.33      481.67     43.77 o
  -1  10  25      424.99      325.93     39.29 o
   0  10  25       36.22       36.56     27.19 o
   1  10  25       36.28       24.98     42.77 o
   2  10  25      362.24      320.16     41.48 o
   3  10  25       97.66       97.26     44.96 o
   4  10  25      112.61       70.41     30.42 o
  -4  11  25       32.38       36.17     36.93 o
  -3  11  25      370.28      399.27     78.69 o
  -2  11  25      669.69      702.92     46.65 o
  -1  11  25     1251.99     1336.55    111.97 o
   0  11  25      846.46      785.15    130.58 o
   1  11  25      458.49      537.75     71.09 o
   2  11  25      252.92      198.51     35.41 o
   3  11  25        1.82       13.46     28.79 o
  -3  12  25       68.69       49.05     61.31 o
  -2  12  25      292.04      290.22     76.79 o
  -1  12  25      101.51       64.97     48.03 o
   0  12  25       36.51       12.90     21.43 o
   1  12  25      150.53       67.10     26.13 o
   2  12  25       92.97       62.85     26.27 o
  -6   0  26       40.93       -2.19     39.27 o
  -4   0  26      382.85      398.65     71.68 o
  -2   0  26     3220.74     3232.04    154.74 o
   0   0  26     4550.89     4661.68    105.01 o
   2   0  26     6305.27     6293.72    115.34 o
   4   0  26       95.67      130.02     33.38 o
   6   0  26       29.47       55.52     35.92 o
  -7   1  26      353.62      465.78     53.77 o
  -6   1  26        3.32       15.95     24.58 o
  -5   1  26      576.80      523.42     48.33 o
  -4   1  26       25.21       41.75     19.47 o
  -3   1  26      980.15     1011.61     38.32 o
  -2   1  26        3.89       41.93     15.25 o
  -1   1  26      250.88      324.05     20.55 o
   0   1  26      202.47      207.25     16.78 o
   1   1  26     1183.64     1165.22     33.71 o
   2   1  26       36.82       59.40     12.74 o
   3   1  26     3225.19     3049.65     59.70 o
   4   1  26      247.78      291.03     28.78 o
   5   1  26     1386.68     1379.67     63.04 o
   6   1  26       35.58       27.66     24.14 o
  -7   2  26      121.79      103.64     30.53 o
  -6   2  26       29.61       -6.16     23.76 o
  -5   2  26      455.95      541.72     38.46 o
  -4   2  26       57.93       36.05     18.23 o
  -3   2  26      108.26      101.10     23.69 o
  -2   2  26     1859.68     1741.36     45.73 o
  -1   2  26       89.86      120.67     16.05 o
   0   2  26     3361.24     3562.57     62.16 o
   1   2  26     1303.36     1266.36     32.40 o
   2   2  26     3116.28     3139.53     72.05 o
   3   2  26      231.09      251.03     19.78 o
   4   2  26     1464.43     1455.45     41.60 o
   5   2  26      301.10      334.99     31.16 o
   6   2  26       21.40       28.56     24.09 o
  -7   3  26       31.55        6.98     25.98 o
  -6   3  26       96.39      160.57     30.31 o
  -5   3  26        5.37       15.53     20.98 o
  -4   3  26        8.44        3.73     17.50 o
  -3   3  26      939.82      935.01     34.75 o
  -2   3  26      745.35      995.56     31.83 o
  -1   3  26      138.94       95.45     21.24 o
   0   3  26     1382.25     1322.66     35.03 o
   1   3  26      109.85      121.38     15.95 o
   2   3  26      410.77      444.37     22.00 o
   3   3  26     1216.43     1166.59     33.54 o
   4   3  26     1399.57     1491.30     44.87 o
   5   3  26      584.70      634.31     32.99 o
   6   3  26       34.97       46.30     21.02 o
  -7   4  26      326.76      305.01     35.49 o
  -6   4  26      790.50      762.74     46.17 o
  -5   4  26      552.59      634.73     38.51 o
  -4   4  26     2281.50     2102.81     56.51 o
  -3   4  26      117.99      174.44     20.36 o
  -2   4  26      162.23      144.25     15.97 o
  -1   4  26     1001.62     1116.90     43.79 o
   0   4  26     1059.65      983.38     33.08 o
   1   4  26     1033.52     1087.62     43.99 o
   2   4  26     1502.20     1572.07     43.10 o
   3   4  26       29.27       71.60     21.71 o
   4   4  26     1061.69     1093.87     49.44 o
   5   4  26       97.85      188.01     31.65 o
   6   4  26      285.78      254.80     44.57 o
  -7   5  26       25.45       47.29     36.50 o
  -6   5  26      157.98      154.63     30.07 o
  -5   5  26      101.64       94.06     20.29 o
  -4   5  26      135.74      108.11     34.22 o
  -3   5  26      289.23      371.60     42.17 o
  -2   5  26     1282.21     1419.31     48.10 o
  -1   5  26     1533.00     1502.97     50.56 o
   0   5  26      477.40      488.10     32.23 o
   1   5  26      134.58      124.44     20.37 o
   2   5  26       98.58       98.87     22.44 o
   3   5  26        1.71       -4.28     19.16 o
   4   5  26      666.75      712.52     42.50 o
   5   5  26       54.32       89.98     30.69 o
  -6   6  26     1452.09     1546.99    108.17 o
  -5   6  26       64.91      156.79     51.97 o
  -4   6  26     3038.32     2879.73    137.37 o
  -3   6  26        8.52       15.81     25.34 o
  -2   6  26      937.79      847.72     45.06 o
  -1   6  26      899.51      809.27     44.32 o
   0   6  26       20.08       11.63     22.46 o
   1   6  26     1205.78     1195.07     53.82 o
   2   6  26       57.07      112.26     23.50 o
   3   6  26      217.83      289.05     30.54 o
   4   6  26      138.40       90.61     26.27 o
   5   6  26       37.35       56.10     26.47 o
  -6   7  26        7.59       25.40     43.65 o
  -5   7  26       13.19        1.90     38.39 o
  -4   7  26        0.50      -24.53     35.33 o
  -3   7  26     1908.25     1771.93    181.09 o
  -2   7  26       72.17      101.12     53.28 o
  -1   7  26     1010.96      982.03     58.49 o
   0   7  26       87.77       84.30     29.76 o
   1   7  26      408.17      304.63     40.32 o
   2   7  26      198.04      227.85     39.25 o
   3   7  26       98.96       64.80     28.04 o
   4   7  26        1.68        3.34     25.67 o
   5   7  26        8.20       28.56     29.48 o
  -5   8  26      136.26      223.21     51.39 o
  -4   8  26     2874.43     2983.84    104.18 o
  -3   8  26      367.44      433.35    101.02 o
  -2   8  26     1057.39      967.10     58.54 o
  -1   8  26      184.40      179.19     34.27 o
   0   8  26       64.12       50.86     29.17 o
   1   8  26       61.05       32.17     48.10 o
   2   8  26      263.29      169.54     37.15 o
   3   8  26       14.01      -12.38     29.42 o
   4   8  26       98.03      122.20     33.08 o
  -5   9  26       10.60      -27.01     36.64 o
  -4   9  26      675.30      643.09     90.66 o
  -3   9  26      610.91      576.20     68.98 o
  -2   9  26       10.01        0.81     26.15 o
  -1   9  26     1022.61      949.28     58.04 o
   0   9  26      172.36      191.39     61.09 o
   1   9  26       66.31       93.65     32.12 o
   2   9  26       66.19      128.67     34.75 o
   3   9  26      172.99      285.33     43.35 o
   4   9  26        2.05       -0.36     26.38 o
  -4  10  26      447.20      404.01     65.62 o
  -3  10  26      157.87      209.25     36.24 o
  -2  10  26      726.22      779.35     88.32 o
  -1  10  26        0.67        2.15     25.35 o
   0  10  26      116.55      182.85     35.22 o
   1  10  26      143.39      100.50     32.22 o
   2  10  26       20.88       57.56     32.43 o
   3  10  26       35.50       27.54     30.98 o
  -3  11  26       50.63       26.40     64.01 o
  -2  11  26      470.67      463.43     42.87 o
  -1  11  26       78.98       91.47     29.91 o
   0  11  26      195.05      207.38     61.90 o
   1  11  26       53.14       24.18     27.85 o
   2  11  26      220.97      207.47     37.56 o
  -2  12  26      405.07      556.05     94.31 o
  -1  12  26        5.21       23.66     22.77 o
   0  12  26      891.56      945.11     51.35 o
   1  12  26      159.40      149.23     59.34 o
  -7   0  27        1.20       61.31     49.34 o
  -5   0  27        6.17        9.34     40.58 o
  -3   0  27     1007.32     1185.62    141.82 o
  -1   0  27     3900.61     3897.12    199.49 o
   1   0  27     5386.53     5270.30    116.70 o
   3   0  27     1078.85     1118.82     62.27 o
   5   0  27        0.61       -5.99     29.35 o
  -7   1  27       16.89       30.49     33.38 o
  -6   1  27     1567.28     1538.02     76.98 o
  -5   1  27      169.14      264.59     54.16 o
  -4   1  27     2569.17     2554.47     91.06 o
  -3   1  27      354.98      356.87     33.87 o
  -2   1  27     2855.57     2645.10     66.83 o
  -1   1  27        3.04       24.78     16.59 o
   0   1  27        8.27        1.98     12.65 o
   1   1  27       16.17       20.75     13.69 o
   2   1  27      824.71      849.29     31.21 o
   3   1  27      225.00      184.00     20.04 o
   4   1  27       59.48       84.10     22.68 o
   5   1  27        2.51       13.26     21.41 o
   6   1  27        0.71       12.44     25.13 o
  -7   2  27       35.95       42.13     36.25 o
  -6   2  27      444.39      424.30     52.11 o
  -5   2  27        4.50        3.94     22.92 o
  -4   2  27      166.10      212.11     28.85 o
  -3   2  27      459.86      525.69     29.34 o
  -2   2  27     1024.29     1072.40     37.84 o
  -1   2  27     4066.25     4038.97     68.76 o
   0   2  27     1078.11     1120.49     33.85 o
   1   2  27     2872.86     2936.56     56.10 o
   2   2  27       63.27       91.78     15.60 o
   3   2  27     1459.37     1479.72     41.13 o
   4   2  27      418.10      410.34     42.18 o
   5   2  27      232.07      208.31     28.02 o
   6   2  27      205.64      159.88     29.53 o
  -7   3  27        1.39       -1.83     26.00 o
  -6   3  27      251.49      253.18     33.54 o
  -5   3  27      556.40      552.66     57.83 o
  -4   3  27     1276.38     1218.42     50.11 o
  -3   3  27      795.29      724.05     34.68 o
  -2   3  27      660.14      729.37     31.01 o
  -1   3  27       35.42       38.77     13.56 o
   0   3  27       27.48       16.05     14.04 o
   1   3  27       64.73       47.13     14.51 o
   2   3  27        0.51      -12.00     12.00 o
   3   3  27     1801.70     1688.96     42.84 o
   4   3  27       96.88      105.18     20.28 o
   5   3  27       29.50       16.61     18.66 o
   6   3  27       61.82       60.00     58.10 o
  -7   4  27      276.55      297.95     52.99 o
  -6   4  27      648.00      719.28     42.91 o
  -5   4  27      943.43      937.24     45.19 o
  -4   4  27       14.12       77.90     21.17 o
  -3   4  27      309.39      313.12     24.32 o
  -2   4  27     2788.49     2774.16     56.17 o
  -1   4  27      598.16      737.38     27.64 o
   0   4  27      910.20      862.26     30.47 o
   1   4  27     1693.62     1530.44     55.00 o
   2   4  27        2.58       18.62     19.20 o
   3   4  27     1759.22     1647.26     56.50 o
   4   4  27      185.06      243.20     31.10 o
   5   4  27      617.62      771.40     46.61 o
  -6   5  27       89.42      110.16     23.78 o
  -5   5  27      312.39      405.69     28.55 o
  -4   5  27      206.54      320.42     42.61 o
  -3   5  27      472.32      442.05     36.99 o
  -2   5  27        0.82        7.62     21.69 o
  -1   5  27      106.72       94.11     24.49 o
   0   5  27       31.89        4.40     20.62 o
   1   5  27       60.55       27.66     21.87 o
   2   5  27      333.81      368.68     40.48 o
   3   5  27      326.51      273.04     38.31 o
   4   5  27      135.80      138.79     27.80 o
   5   5  27      172.80       79.75     28.79 o
  -6   6  27        2.70       24.67     44.67 o
  -5   6  27     2580.90     2533.99    135.33 o
  -4   6  27        4.30       -6.72     37.52 o
  -3   6  27      466.08      470.21     62.04 o
  -2   6  27      995.99     1100.61     51.76 o
  -1   6  27        0.33       16.40     22.32 o
   0   6  27      237.82      203.96     29.85 o
   1   6  27      461.63      494.33     52.89 o
   2   6  27      434.72      363.71     37.06 o
   3   6  27      561.19      602.77     41.74 o
   4   6  27      219.06      193.25     30.57 o
   5   6  27      886.83      921.03     50.86 o
  -6   7  27      156.89      152.41     52.26 o
  -5   7  27       38.36       23.21     41.61 o
  -4   7  27      391.18      373.72     58.98 o
  -3   7  27       56.43       63.65     30.95 o
  -2   7  27       62.85       41.08     34.31 o
  -1   7  27      140.87      149.24     34.41 o
   0   7  27      677.82      700.71     53.65 o
   1   7  27      136.91      176.07     35.21 o
   2   7  27      682.40      759.85     61.46 o
   3   7  27        3.23       26.31     26.82 o
   4   7  27      360.71      384.88     44.26 o
  -5   8  27     1116.07     1011.52     85.11 o
  -4   8  27      227.30      235.03     52.12 o
  -3   8  27      977.60     1034.37     62.74 o
  -2   8  27       43.37       44.68     29.28 o
  -1   8  27        1.66      -16.15     25.50 o
   0   8  27      259.90      217.64     38.30 o
   1   8  27        3.35       26.83     28.72 o
   2   8  27        9.85       -6.73     29.26 o
   3   8  27      298.55      287.83     67.23 o
   4   8  27        5.79       55.31     30.37 o
  -5   9  27       89.29       39.71     43.21 o
  -4   9  27      132.85       95.38     34.27 o
  -3   9  27       15.75       43.30     30.96 o
  -2   9  27        0.88      -17.44     27.45 o
  -1   9  27       58.09       79.98     40.58 o
   0   9  27      206.64      159.65     35.21 o
   1   9  27      149.08      112.57     35.14 o
   2   9  27      936.29     1021.96     64.78 o
   3   9  27      181.70      251.87     44.08 o
  -4  10  27       92.42       53.86     31.84 o
  -3  10  27      198.43      161.46     35.72 o
  -2  10  27       42.12       42.52     30.03 o
  -1  10  27       97.94       66.14     31.20 o
   0  10  27        1.65      -24.78     24.78 o
   1  10  27       44.20       24.40     29.70 o
   2  10  27       80.92       69.77     33.04 o
   3  10  27      243.70      207.06     40.95 o
  -3  11  27       65.23      108.48     32.22 o
  -2  11  27       61.99       40.07     28.60 o
  -1  11  27        4.76       10.16     27.36 o
   0  11  27       97.90       55.48     30.77 o
   1  11  27      519.76      677.21    125.62 o
   2  11  27       17.37      -24.54     28.62 o
  -1  12  27      536.39      421.12     37.80 o
   0  12  27      174.51      132.53     29.55 o
  -6   0  28       61.67       63.79     49.49 o
  -4   0  28       53.70       90.66     43.36 o
  -2   0  28     3352.15     3614.45    116.08 o
   0   0  28     1965.42     2140.08     66.34 o
   2   0  28      597.91      416.65     29.89 o
   4   0  28       33.48      -26.50     31.53 o
  -7   1  28     1359.41     1213.67     74.41 o
  -6   1  28      198.16      225.53     41.49 o
  -5   1  28     2505.37     2490.78     93.89 o
  -4   1  28      199.07      182.10     35.17 o
  -3   1  28     3103.25     3204.10    175.12 o
  -2   1  28       21.51       65.26     19.55 o
  -1   1  28     1067.02     1013.90     41.39 o
   0   1  28       14.75        9.19     14.77 o
   1   1  28      309.79      336.19     21.97 o
   2   1  28      271.06      321.93     22.40 o
   3   1  28       80.98      150.91     20.34 o
   4   1  28        4.72        7.25     20.38 o
   5   1  28      754.28      819.83     45.07 o
  -7   2  28      404.53      422.12     52.77 o
  -6   2  28      119.59       85.94     29.09 o
  -5   2  28      586.84      548.52     40.31 o
  -4   2  28       23.48       39.68     22.42 o
  -3   2  28      983.97      916.73     49.70 o
  -2   2  28      826.82      862.70     36.59 o
  -1   2  28     1930.65     2136.16     47.54 o
   0   2  28     1659.59     1618.54     41.09 o
   1   2  28       99.79      108.22     17.14 o
   2   2  28      342.43      385.64     23.92 o
   3   2  28      214.06      195.27     22.47 o
   4   2  28      100.78      110.31     23.69 o
   5   2  28      216.80      278.50     31.00 o
  -6   3  28      763.61      602.75     43.05 o
  -5   3  28     1282.38     1372.40     56.16 o
  -4   3  28      768.37      708.01     40.37 o
  -3   3  28     1238.19     1103.00     42.36 o
  -2   3  28        0.47        8.82     16.23 o
  -1   3  28      136.27      110.70     16.41 o
   0   3  28       69.67       46.81     15.29 o
   1   3  28      551.56      588.01     30.12 o
   2   3  28      463.88      494.14     23.78 o
   3   3  28      239.11      211.78     22.60 o
   4   3  28      134.05      144.13     23.65 o
   5   3  28      611.42      674.29     38.12 o
  -6   4  28       30.42       50.59     25.07 o
  -5   4  28       30.36       29.63     23.74 o
  -4   4  28       15.19       50.42     21.01 o
  -3   4  28     1729.50     1636.11     87.68 o
  -2   4  28        4.65       -0.29     15.53 o
  -1   4  28     1469.73     1491.42     41.98 o
   0   4  28      118.15      128.28     27.30 o
   1   4  28       11.85       11.84     21.95 o
   2   4  28      516.47      478.73     45.34 o
   3   4  28      430.24      397.60     33.61 o
   4   4  28     1087.43     1017.18     49.52 o
   5   4  28      507.62      631.88     44.56 o
  -6   5  28      438.34      373.69     50.42 o
  -5   5  28      326.07      375.23     38.84 o
  -4   5  28      503.26      523.20     49.74 o
  -3   5  28      491.02      469.66     38.85 o
  -2   5  28      164.19      194.27     29.87 o
  -1   5  28      540.98      579.91     39.81 o
   0   5  28      495.94      533.44     39.18 o
   1   5  28     1181.60     1101.74     60.28 o
   2   5  28      227.65      328.02     36.41 o
   3   5  28      955.03      816.28     42.98 o
   4   5  28        4.44      -17.39     22.21 o
   5   5  28      140.90      211.74     33.05 o
  -6   6  28      334.68      380.00     69.93 o
  -5   6  28       11.48       44.82     44.82 o
  -4   6  28      126.84      226.13     54.74 o
  -3   6  28      321.44      369.78     58.83 o
  -2   6  28      157.43      135.70     28.26 o
  -1   6  28      189.40      244.98     32.17 o
   0   6  28       26.15       43.81     24.47 o
   1   6  28       13.12       29.77     25.03 o
   2   6  28      380.80      330.15     37.11 o
   3   6  28      157.80      155.28     28.11 o
   4   6  28     1175.18     1191.69     78.11 o
  -5   7  28       28.58       12.41     42.19 o
  -4   7  28      153.50      193.43     51.82 o
  -3   7  28       68.76       63.32     31.44 o
  -2   7  28      203.38      250.61     38.84 o
  -1   7  28     1644.56     1834.14     79.56 o
   0   7  28       42.62       46.97     29.24 o
   1   7  28     2157.91     1950.22    121.31 o
   2   7  28       12.26        9.03     28.04 o
   3   7  28     1445.57     1426.21     79.82 o
   4   7  28        9.35       29.07     29.31 o
  -5   8  28        8.38       59.71     45.55 o
  -4   8  28       25.66       46.71     40.58 o
  -3   8  28       14.27      -11.58     28.30 o
  -2   8  28       10.12        0.55     27.62 o
  -1   8  28       30.30       13.88     27.57 o
   0   8  28        8.35      -27.44     27.44 o
   1   8  28       45.71       63.83     32.79 o
   2   8  28      432.91      448.07     50.73 o
   3   8  28       56.46      105.83     36.15 o
   4   8  28      847.75      724.17     53.43 o
  -4   9  28        0.13       17.23     40.29 o
  -3   9  28      329.44      338.77     44.03 o
  -2   9  28        0.75       42.44     29.97 o
  -1   9  28     1182.15     1235.19    212.55 o
   0   9  28      535.01      526.23     70.88 o
   1   9  28     1439.43     1271.27     70.45 o
   2   9  28      273.42      286.52     51.82 o
   3   9  28     1240.03     1123.95     72.66 o
  -3  10  28       78.64       90.27     34.32 o
  -2  10  28       34.11       21.71     41.61 o
  -1  10  28      169.85      135.67     36.56 o
   0  10  28       29.48       46.60     29.94 o
   1  10  28       29.26       57.21     31.94 o
   2  10  28      338.14      337.97     67.08 o
  -2  11  28       14.78       15.71     28.52 o
  -1  11  28      510.82      574.59     49.03 o
   0  11  28      621.59      510.89    105.91 o
   1  11  28      419.25      476.84     54.09 o
  -5   0  29      205.21      208.46     55.33 o
  -3   0  29     1209.10     1114.88     86.42 o
  -1   0  29      453.18      549.97     46.92 o
   1   0  29      314.58      260.01     42.09 o
   3   0  29      455.87      436.00     46.87 o
   5   0  29       63.89       61.11     35.15 o
  -6   1  29     2040.38     2045.71    125.25 o
  -5   1  29       95.64      158.46     37.33 o
  -4   1  29      806.74      838.69     71.90 o
  -3   1  29       13.68       22.39     25.32 o
  -2   1  29      718.75      768.46     52.59 o
  -1   1  29        1.99       22.78     17.75 o
   0   1  29        1.05       21.58     15.65 o
   1   1  29      259.59      338.18     25.04 o
   2   1  29        8.73      -12.83     14.38 o
   3   1  29       10.68       -1.50     18.77 o
   4   1  29      548.04      489.96     35.00 o
   5   1  29      114.89      163.11     29.40 o
  -6   2  29       10.84       -6.85     25.85 o
  -5   2  29       53.55      101.52     28.00 o
  -4   2  29      698.09      754.59     44.22 o
  -3   2  29      117.45      125.74     25.97 o
  -2   2  29     1355.00     1390.07     47.65 o
  -1   2  29        2.94       20.34     15.79 o
   0   2  29       28.60       60.42     15.95 o
   1   2  29       84.65       86.44     20.48 o
   2   2  29      755.80      860.09     32.53 o
   3   2  29      213.06      239.39     26.92 o
   4   2  29       57.58       64.96     22.68 o
   5   2  29       53.14       22.99     27.22 o
  -6   3  29      441.84      461.29     47.59 o
  -5   3  29      534.95      625.61     42.20 o
  -4   3  29     1719.13     1679.44     87.53 o
  -3   3  29       10.18       41.67     19.02 o
  -2   3  29      208.16      246.50     24.56 o
  -1   3  29      729.35      841.23     32.45 o
   0   3  29      654.82      726.83     33.48 o
   1   3  29      254.66      305.50     25.40 o
   2   3  29      711.88      754.26     35.56 o
   3   3  29       12.91       39.73     17.88 o
   4   3  29      593.41      543.58     31.00 o
   5   3  29      502.04      494.04     34.10 o
  -6   4  29        6.18       -2.98     24.23 o
  -5   4  29      571.33      619.53     38.88 o
  -4   4  29      649.56      668.87     37.86 o
  -3   4  29      580.37      712.27     42.25 o
  -2   4  29      413.39      372.71     39.33 o
  -1   4  29      481.08      508.38     37.34 o
   0   4  29      186.04      246.74     32.25 o
   1   4  29      108.25      113.17     28.37 o
   2   4  29      867.04      950.90     52.25 o
   3   4  29       69.76       44.59     23.76 o
   4   4  29      267.78      302.81     34.12 o
   5   4  29        0.32       29.42     26.94 o
  -6   5  29       11.18       20.00     36.70 o
  -5   5  29      515.95      603.28     55.87 o
  -4   5  29      646.51      501.61     51.29 o
  -3   5  29        0.48        6.14     28.74 o
  -2   5  29     1150.29     1389.74     71.34 o
  -1   5  29      802.13      826.62     47.39 o
   0   5  29     2501.66     2631.02    145.88 o
   1   5  29      128.96      135.94     29.17 o
   2   5  29     1137.16     1178.19     57.68 o
   3   5  29      239.70      228.91     30.72 o
   4   5  29      431.40      454.35     38.54 o
  -5   6  29      368.52      404.67     66.71 o
  -4   6  29       96.34       43.80     44.96 o
  -3   6  29      659.74      645.10     72.12 o
  -2   6  29        3.03      -14.77     22.13 o
  -1   6  29      670.38      773.60     54.36 o
   0   6  29      249.93      217.51     31.46 o
   1   6  29       10.41       -8.57     25.62 o
   2   6  29      260.31      226.74     34.03 o
   3   6  29      262.16      261.50     64.01 o
   4   6  29      183.50      145.96     30.82 o
  -5   7  29       73.41       55.04     47.01 o
  -4   7  29      236.63      301.31     59.71 o
  -3   7  29        1.01       -1.02     39.42 o
  -2   7  29     1052.96      995.27     62.68 o
  -1   7  29        3.45      -21.25     28.03 o
   0   7  29     2975.47     3011.80    108.85 o
   1   7  29       49.06       96.61     36.22 o
   2   7  29     1609.50     1563.81     81.56 o
   3   7  29      155.49      136.61     40.39 o
   4   7  29       48.58       90.33     32.23 o
  -4   8  29      102.25       59.42     44.38 o
  -3   8  29      410.70      514.05     96.57 o
  -2   8  29       65.14       68.33     32.28 o
  -1   8  29      571.67      593.10     59.12 o
   0   8  29      100.79       90.94     33.10 o
   1   8  29      216.53      269.77     42.54 o
   2   8  29       14.66       12.63     38.69 o
   3   8  29      330.18      416.32     52.13 o
  -4   9  29      181.91      176.06     51.97 o
  -3   9  29       69.13       67.53     34.69 o
  -2   9  29     1120.64     1082.18    135.91 o
  -1   9  29      146.85      119.03     45.11 o
   0   9  29     1534.57     1461.87     81.90 o
   1   9  29      201.84      207.71     40.97 o
   2   9  29      881.76      933.86     90.14 o
  -3  10  29      335.34      233.77     41.28 o
  -2  10  29      268.60      255.75     41.93 o
  -1  10  29      323.94      204.43     67.23 o
   0  10  29       89.56       27.09     45.33 o
   1  10  29       13.42       19.19     31.62 o
  -6   0  30       26.26       13.14     45.98 o
  -4   0  30      112.65      122.48     49.20 o
  -2   0  30      182.47      187.88     48.03 o
   0   0  30     1778.39     1875.84     79.10 o
   2   0  30     3598.36     3807.93    119.65 o
   4   0  30      338.15      355.04     46.51 o
  -6   1  30       52.36       76.11     35.97 o
  -5   1  30        6.32       23.21     30.41 o
  -4   1  30      212.41      196.44     37.20 o
  -3   1  30       16.18        4.03     38.32 o
  -2   1  30      100.06       71.57     33.18 o
  -1   1  30      176.20      142.21     26.71 o
   0   1  30      271.42      261.95     26.60 o
   1   1  30        2.99       17.24     18.47 o
   2   1  30        6.12        2.56     16.00 o
   3   1  30      891.22     1073.82     44.89 o
   4   1  30      119.52      158.66     27.44 o
   5   1  30      871.34      939.35     47.22 o
  -6   2  30       64.36      108.76     31.86 o
  -5   2  30      538.23      530.29     48.77 o
  -4   2  30       29.91       49.75     25.03 o
  -3   2  30      709.68      701.10     41.92 o
  -2   2  30      557.13      523.44     33.06 o
  -1   2  30       10.64        3.05     17.17 o
   0   2  30     1942.93     2233.25     87.98 o
   1   2  30     1270.67     1228.49     64.97 o
   2   2  30     2011.95     2142.91     59.97 o
   3   2  30       78.63      100.77     23.40 o
   4   2  30      318.77      380.04     32.20 o
   5   2  30        0.40       -0.06     23.54 o
  -6   3  30      270.62      359.66     37.68 o
  -5   3  30      139.99      186.02     30.76 o
  -4   3  30      155.31      167.65     28.71 o
  -3   3  30      205.79      248.02     29.00 o
  -2   3  30     1324.55     1464.30     48.47 o
  -1   3  30       39.76       14.36     19.11 o
   0   3  30     1140.51     1209.10     42.40 o
   1   3  30      812.27      787.45     35.29 o
   2   3  30       58.82       90.25     18.70 o
   3   3  30      665.23      683.19     35.02 o
   4   3  30      704.44      760.42     37.98 o
  -5   4  30      344.73      329.37     48.70 o
  -4   4  30      793.05      779.71     41.16 o
  -3   4  30      306.88      392.70     29.97 o
  -2   4  30      792.10      779.53     40.19 o
  -1   4  30      321.90      314.07     36.76 o
   0   4  30      984.08     1050.05     56.53 o
   1   4  30     1010.37     1045.85     52.88 o
   2   4  30      536.65      451.34     48.82 o
   3   4  30      325.55      257.50     32.56 o
   4   4  30      166.87      138.68     30.57 o
  -5   5  30        3.87        9.21     74.60 o
  -4   5  30        7.76      -30.98     30.98 o
  -3   5  30      429.18      498.07    153.21 o
  -2   5  30      934.97      944.74     61.73 o
  -1   5  30     1146.46     1107.33     86.07 o
   0   5  30      431.44      476.18     40.47 o
   1   5  30      582.03      497.84     41.69 o
   2   5  30      303.35      307.15     37.74 o
   3   5  30      332.88      439.96     60.10 o
   4   5  30      755.50      775.17     57.86 o
  -5   6  30       12.79      -27.15     42.19 o
  -4   6  30     1468.72     1436.19    106.13 o
  -3   6  30       18.25       14.88     31.16 o
  -2   6  30      398.75      306.67     52.12 o
  -1   6  30      172.56      153.25     31.09 o
   0   6  30       34.37       44.46     25.49 o
   1   6  30      286.27      304.87     55.01 o
   2   6  30       33.03       38.17     28.42 o
   3   6  30      304.64      326.84     53.10 o
   4   6  30      114.45      104.66     29.65 o
  -4   7  30       13.07      -16.93     41.31 o
  -3   7  30      903.63     1019.84     89.78 o
  -2   7  30        8.10       21.42     31.34 o
  -1   7  30      905.71      706.91     55.39 o
   0   7  30        1.48       25.16     30.35 o
   1   7  30      473.39      335.13     66.50 o
   2   7  30       43.29       40.80     33.96 o
   3   7  30        1.54       14.71     34.38 o
  -4   8  30     1224.50     1326.12     98.83 o
  -3   8  30      375.63      436.05     66.28 o
  -2   8  30      653.94      565.23     52.82 o
  -1   8  30        8.07        4.73     31.61 o
   0   8  30        5.87      -29.59     43.58 o
   1   8  30       23.63        6.77     31.33 o
   2   8  30       19.71        3.97     33.93 o
  -3   9  30      419.96      466.71     63.50 o
  -2   9  30       53.81       32.91     31.74 o
  -1   9  30      712.76      556.80     52.39 o
   0   9  30      162.85      194.67     65.47 o
   1   9  30      291.05      295.37     46.51 o
   2   9  30       25.33       45.56     34.44 o
  -1  10  30       36.58      133.59     38.50 o
   0  10  30      117.43      148.40     38.20 o
  -5   0  31        0.58       38.39     45.40 o
  -3   0  31      521.10      666.85     72.99 o
  -1   0  31     2960.29     2974.27    141.02 o
   1   0  31     4266.57     3872.01     99.75 o
   3   0  31      800.14      885.01     60.11 o
  -6   1  31      173.15      231.40     42.50 o
  -5   1  31      139.46      170.70     37.70 o
  -4   1  31      978.38      912.95     65.62 o
  -3   1  31      287.05      365.13     41.38 o
  -2   1  31      241.17      154.46     33.60 o
  -1   1  31       16.59       25.21     22.18 o
   0   1  31        3.48        2.39     20.92 o
   1   1  31       33.05       18.76     22.54 o
   2   1  31      106.62       71.54     23.32 o
   3   1  31      211.23      242.53     29.01 o
   4   1  31      262.60      339.11     32.47 o
  -5   2  31       32.73       32.23     26.38 o
  -4   2  31      166.47      162.01     30.02 o
  -3   2  31      607.07      681.44    148.68 o
  -2   2  31       68.14       72.45     51.75 o
  -1   2  31     2635.56     2475.06     73.87 o
   0   2  31      439.37      434.35     39.88 o
   1   2  31     2657.27     2726.73     77.32 o
   2   2  31      204.99      229.61     43.45 o
   3   2  31      628.69      709.87     38.54 o
   4   2  31        4.59       25.54     22.33 o
  -5   3  31      280.81      314.01     35.05 o
  -4   3  31      111.73      116.52     31.94 o
  -3   3  31      969.71      979.50     53.04 o
  -2   3  31      117.87      107.58     24.11 o
  -1   3  31      552.21      464.63     57.78 o
   0   3  31       14.12        7.38     17.47 o
   1   3  31       17.76        0.85     18.48 o
   2   3  31      139.46      181.58     23.73 o
   3   3  31      827.20      757.04     37.89 o
   4   3  31      205.50      257.37     27.32 o
  -5   4  31      565.06      565.04     38.68 o
  -4   4  31      340.27      293.97     41.31 o
  -3   4  31      418.02      408.54     29.94 o
  -2   4  31      515.61      569.05     31.18 o
  -1   4  31      785.14      849.18     59.80 o
   0   4  31      911.19      817.47     48.82 o
   1   4  31      750.38      739.96     47.29 o
   2   4  31      215.74      246.62     35.86 o
   3   4  31      535.98      521.41     39.78 o
   4   4  31       15.14       18.56     26.02 o
  -5   5  31       77.61       42.14     37.47 o
  -4   5  31        1.66        8.40     34.02 o
  -3   5  31     1147.86     1375.42     76.25 o
  -2   5  31       21.02       -2.70     28.64 o
  -1   5  31      505.18      414.76     64.41 o
   0   5  31        2.08       10.91     24.97 o
   1   5  31      314.25      376.36     39.28 o
   2   5  31       70.77       89.48     30.01 o
   3   5  31      776.18      779.79     53.63 o
  -4   6  31        0.22       20.88     44.96 o
  -3   6  31      399.02      377.28     53.36 o
  -2   6  31      146.06      214.44     75.91 o
  -1   6  31       31.28       21.14     33.34 o
   0   6  31      274.93      279.08     36.73 o
   1   6  31      245.15      244.94     36.21 o
   2   6  31       70.49       38.73     27.94 o
   3   6  31      416.60      454.28     46.44 o
  -4   7  31      158.79      202.63     58.25 o
  -3   7  31      416.62      432.84     69.78 o
  -2   7  31      131.33      113.58     48.32 o
  -1   7  31       20.77       39.33     50.58 o
   0   7  31       56.23       60.20     34.71 o
   1   7  31       42.50       68.94     35.99 o
   2   7  31       34.83        8.61     34.03 o
  -3   8  31      187.22      154.60     54.60 o
  -2   8  31       21.82        8.25     32.42 o
  -1   8  31        9.52       44.60     33.32 o
   0   8  31        4.42        9.80     31.78 o
   1   8  31       41.96       35.37     34.24 o
   2   8  31        4.46       21.16     35.13 o
  -2   9  31       15.45        8.23     33.82 o
  -1   9  31        3.44      -28.33     54.45 o
   0   9  31       31.98       43.82     33.82 o
   1   9  31       19.47       75.43     36.45 o
  -4   0  32      175.17       74.89     45.84 o
  -2   0  32     2356.99     2305.38    125.25 o
   0   0  32     2589.53     2874.71    138.10 o
   2   0  32      213.48      175.35     37.77 o
   4   0  32        0.24      -23.51     32.21 o
  -5   1  32     1202.86     1255.93     71.74 o
  -4   1  32       36.97       11.95     32.04 o
  -3   1  32     1909.51     1957.50     81.56 o
  -2   1  32        3.93        6.94     26.98 o
  -1   1  32       75.67       70.59     29.78 o
   0   1  32        0.37      -24.34     24.98 o
   1   1  32       24.89       16.78     27.66 o
   2   1  32      220.14      261.73     28.09 o
   3   1  32      102.66      149.26     26.62 o
   4   1  32       26.61       26.18     23.82 o
  -5   2  32        2.28       13.02     30.24 o
  -4   2  32       33.59       22.82     56.79 o
  -3   2  32       75.99       70.10     30.04 o
  -2   2  32     1930.61     1902.69     76.90 o
  -1   2  32      397.12      483.93     42.98 o
   0   2  32     1533.83     1422.81     65.49 o
   1   2  32      234.03      274.47     30.97 o
   2   2  32      176.62      200.01     40.81 o
   3   2  32        3.54        9.41     20.59 o
   4   2  32       82.44      113.97     25.88 o
  -5   3  32      791.54      984.19     84.83 o
  -4   3  32      257.24      254.99     36.14 o
  -3   3  32      929.03     1020.98     48.99 o
  -2   3  32      114.56      165.49     26.78 o
  -1   3  32      387.59      395.06     44.38 o
   0   3  32       20.43        9.67     35.90 o
   1   3  32       35.74        7.73     19.28 o
   2   3  32     1086.02     1178.36     48.61 o
   3   3  32      122.57      163.34     24.39 o
  -5   4  32       23.37       43.66     24.11 o
  -4   4  32       82.77       78.27     23.21 o
  -3   4  32      146.40      125.20     29.50 o
  -2   4  32      214.32      213.85     28.18 o
  -1   4  32     1042.73     1048.58     75.84 o
   0   4  32      286.48      277.79     36.48 o
   1   4  32      222.52      294.95     37.00 o
   2   4  32      226.60      243.59     48.77 o
   3   4  32       35.48       -6.35     28.24 o
  -4   5  32      929.74     1014.46    155.18 o
  -3   5  32      289.32      345.82     48.52 o
  -2   5  32      453.88      454.41     50.63 o
  -1   5  32      486.92      513.66     52.44 o
   0   5  32      132.59      150.66     31.98 o
   1   5  32      230.12      230.22     36.32 o
   2   5  32      612.23      644.59     58.82 o
   3   5  32      371.73      374.75     44.47 o
  -4   6  32      195.84      221.75     61.90 o
  -3   6  32      128.54       97.64     38.66 o
  -2   6  32       31.70      -18.55     46.13 o
  -1   6  32      155.18      190.06     45.07 o
   0   6  32       10.45       24.54     27.60 o
   1   6  32       98.33      108.25     33.60 o
   2   6  32      443.94      362.42     43.14 o
  -3   7  32        7.79      -41.61     41.61 o
  -2   7  32      171.97      192.55     55.62 o
  -1   7  32      310.93      261.81     44.23 o
   0   7  32        3.80       30.96     31.64 o
   1   7  32      524.65      580.62     58.05 o
   2   7  32       12.82      -11.19     33.48 o
  -2   8  32       70.87       28.17     44.82 o
  -1   8  32       45.80       47.28     34.87 o
   0   8  32        8.51      -20.96     31.74 o
   1   8  32       27.71       20.21     33.53 o
  -5   0  33      100.64      218.25     59.12 o
  -3   0  33      333.20      354.01     62.48 o
  -1   0  33      290.70      234.16     52.99 o
   1   0  33        0.47       21.90     40.00 o
   3   0  33      346.53      249.60     43.95 o
  -5   1  33       47.40       10.86     40.44 o
  -4   1  33      541.53      568.16     51.22 o
  -3   1  33        4.23       17.35     28.97 o
  -2   1  33      119.59      108.94     33.57 o
  -1   1  33       87.40       69.83     30.82 o
   0   1  33        2.06       14.29     27.37 o
   1   1  33       78.94      113.89     32.86 o
   2   1  33      216.81      184.23     30.78 o
   3   1  33        7.12        4.50     22.66 o
  -4   2  33      196.62      205.28     37.46 o
  -3   2  33      178.26      175.48     35.64 o
  -2   2  33      367.97      388.45     41.28 o
  -1   2  33      231.01      280.81     37.03 o
   0   2  33       29.11       19.96     26.99 o
   1   2  33       26.45       24.15     23.55 o
   2   2  33       88.79       99.59     26.29 o
   3   2  33        1.15      -11.87     20.51 o
  -4   3  33     1225.81     1327.60     56.55 o
  -3   3  33        0.74       -2.44     21.75 o
  -2   3  33      621.70      618.59     43.93 o
  -1   3  33      230.54      334.20     30.91 o
   0   3  33      440.29      508.11     34.69 o
   1   3  33      514.01      521.00     34.55 o
   2   3  33      241.42      248.09     55.34 o
   3   3  33       26.36       12.18     20.87 o
  -4   4  33       71.95       37.60     22.13 o
  -3   4  33        0.42       15.79     19.11 o
  -2   4  33      997.46     1076.19     69.19 o
  -1   4  33       43.29       64.76     33.68 o
   0   4  33       18.61       16.37     25.51 o
   1   4  33       23.73       15.93     28.22 o
   2   4  33      121.74       91.63     32.58 o
   3   4  33      362.78      371.43     44.48 o
  -4   5  33      382.46      361.62     58.61 o
  -3   5  33      413.89      422.49     53.18 o
  -2   5  33      930.72      873.25     65.15 o
  -1   5  33       99.46      107.29     38.64 o
   0   5  33     1658.01     1863.75     80.69 o
   1   5  33      328.21      321.77     50.20 o
   2   5  33      674.68      807.13     53.76 o
  -3   6  33      188.54      196.15     44.78 o
  -2   6  33      184.60      185.81     43.48 o
  -1   6  33      692.17      740.38     61.88 o
   0   6  33       63.97      121.47     32.66 o
   1   6  33      434.04      420.94     44.53 o
   2   6  33      139.73      112.48     34.37 o
  -2   7  33      350.05      366.57     66.13 o
  -1   7  33       17.20       -1.57     33.93 o
   0   7  33     1727.12     1976.73     93.10 o
   1   7  33       13.28       31.25     36.59 o
  -4   0  34       74.57       84.23     50.07 o
  -2   0  34      304.82      294.45     58.25 o
   0   0  34      473.66      657.36     70.22 o
   2   0  34     2287.27     2820.99    139.12 o
  -4   1  34      105.13      178.53     45.40 o
  -3   1  34       10.13       28.46     30.91 o
  -2   1  34      170.80      171.18     36.42 o
  -1   1  34        6.10       45.70     30.23 o
   0   1  34       19.95       54.11     29.19 o
   1   1  34        4.53       -8.44     27.56 o
   2   1  34        7.79       12.01     24.76 o
   3   1  34      505.88      594.33     62.44 o
  -4   2  34        9.22       22.10     30.68 o
  -3   2  34       54.81       68.06     31.70 o
  -2   2  34       88.88       77.48     30.33 o
  -1   2  34        0.74      -24.25     25.67 o
   0   2  34      654.37      729.00     49.94 o
   1   2  34      341.96      283.06     37.16 o
   2   2  34      646.87      706.15     43.52 o
  -4   3  34        7.32       34.56     25.30 o
  -3   3  34      442.33      483.06     37.60 o
  -2   3  34      462.50      432.86     34.91 o
  -1   3  34      254.04      252.45     28.85 o
   0   3  34      274.07      243.61     31.27 o
   1   3  34       87.27       92.14     23.14 o
   2   3  34        1.12       15.03     20.41 o
  -3   4  34      331.26      269.96     47.96 o
  -2   4  34      239.65      354.06     48.92 o
  -1   4  34        2.31      -27.93     29.16 o
   0   4  34      352.42      319.13     48.41 o
   1   4  34      398.34      394.49     42.05 o
   2   4  34       25.38      -25.04     27.74 o
  -3   5  34      585.83      620.89     59.71 o
  -2   5  34       14.23       13.87     40.07 o
  -1   5  34      995.62     1043.98    107.30 o
   0   5  34      327.77      388.48     41.73 o
   1   5  34      471.87      476.71     48.15 o
  -2   6  34      966.27      826.69     66.13 o
  -1   6  34       60.42       30.82     37.10 o
   0   6  34        0.60      -18.58     28.93 o
  -3   0  35      429.20      266.57     59.12 o
  -1   0  35     1675.26     1566.55    105.25 o
   1   0  35     2962.79     2966.54    144.09 o
  -3   1  35      411.26      497.95     49.18 o
  -2   1  35      172.06      125.48     35.47 o
  -1   1  35        2.50       -8.37     37.96 o
   0   1  35       35.54       19.12     29.46 o
   1   1  35        8.26       -8.94     30.58 o
   2   1  35      322.68      243.91     39.01 o
  -3   2  35      312.94      419.43     44.48 o
  -2   2  35       46.03       69.36     45.25 o
  -1   2  35     1091.16      990.92     57.46 o
   0   2  35      385.76      399.95     41.88 o
   1   2  35     1769.36     1683.75    101.60 o
   2   2  35      398.93      446.74     38.09 o
  -3   3  35      680.61      753.40     43.87 o
  -2   3  35        2.21        9.44     25.39 o
  -1   3  35      193.81      222.45     31.64 o
   0   3  35       24.13       25.20     23.54 o
   1   3  35       13.46      -18.40     21.53 o
  -2   4  35        7.37       27.48     36.06 o
  -1   4  35      324.67      371.49     50.34 o
   0   4  35      603.73      550.49     56.14 o
   1   4  35      539.41      553.61     47.87 o
  -1   5  35      146.62      151.64     43.21 o
   0   5  35        7.86        2.12     34.97 o
  -2   0  36     2438.51     2276.03    129.49 o
   0   0  36     1405.22     1582.03    105.25 o
  -2   1  36       58.36       69.52     33.52 o
  -1   1  36      125.56      223.84     38.99 o
   0   1  36       24.90       65.96     68.83 o
   1   1  36       38.79       65.83     33.25 o
  -2   2  36     1156.19     1173.32     64.01 o
  -1   2  36      274.70      305.22     39.40 o
   0   2  36     1423.92     1564.53     70.03 o
  -1   3  36      132.34      163.58     29.79 o
   0   3  36       40.14       31.62     23.22 o
 
